# Supplementary material for: Millennials’ Consumption of and Attitudes toward Meat and Plant-Based Meat Alternatives by Consumer Segment in Finland
Source: Foods. 2022 Feb 3;11(3):456. doi: 10.3390/foods11030456 (PMC8834568; doi:10.3390/foods11030456)
Supplement: Supplementary file 1 [file foods-11-00456-s001.zip]

Archive with 2 entries (2 files):
- TableS1.pdf
- TableS2.xlsx
