# Supplementary material for: Millennials’ Consumption of and Attitudes toward Meat and Plant-Based Meat Alternatives by Consumer Segment in Finland
Source: Foods. 2022 Feb 3;11(3):456. doi: 10.3390/foods11030456 (PMC8834568; doi:10.3390/foods11030456)
Supplement: Supplementary file 1 [file foods-11-00456-s001.zip › TableS2.xlsx]

## Sheet: TableS2_DATA
Respondent	Gender	Age	Q1_Diet	Q2_EduYears	Q3_HToneMeat	Q4_HToneMa	Q5_1_MeatFreq	Q5_2_MaFreq	Q6_MaConsumption	Q7A_1_ReasonEatMa	Q7A_2_ReasonEatMa	Q7A_3_ReasonEatMa	Q7A_4_ReasonEatMa	Q7A_5_ReasonEatMa	Q7A_6_ReasonEatMa	Q7A_7_ReasonEatMa	Q7A_8_ReasonEatMa	Q7B_1_ReasonNotEatMa	Q7B_2_ReasonNotEatMa	Q7B_3_ReasonNotEatMa	Q7B_4_ReasonNotEatMa	Q7B_5_ReasonNotEatMa	Q7B_6_ReasonNotEatMa	Q7B_7_ReasonNotEatMa	Q7B_8_ReasonNotEatMa	Q7B_9_ReasonNotEatMa	Q7B_10_ReasonNotEatMa	Q7B_11_ReasonNotEatMa	Q7B_12_ReasonNotEatMa	Q8_1weekday	Q8_2weekend	Q8_3restaurant	Q9_DiffVegMealForGuests	Q10_1_HealthCons	Q10_2_HealthCons	Q10_3_HealthCons	Q10_4_HealthCons	Q11_1_EcolW	Q11_2_EcolW	Q11_3_EcolW	Q11_4_EcolW	Q11_5_EcolW	Q12_1_NatCont	Q12_2_NatCont	Q12_3_NatCont	Q12_4_NatCont	Q13_1_MCS	Q13_2_MCS	Q13_3_MCS
1	2	30	1	17	3	3	4	1	3									1	1	0	0	0	0	0	1	0	0	0	1	5	4	5	5	6	6	6	5	3	3	3	3	3	2	3	2	3	5	6	5
2	2	36	1	15	5	2	4	2	1	1	1	0	0	0	0	1	0													3	3	3	0	7	7	7	4	2	2	2	2	2	2	3	3	3	1	1	1
3	2	33	1	25	5	-1	5	2	2									0	1	1	0	1	0	1	0	0	1	0	0	7	7	7	9	7	5	6	2	1	1	1	1	1	1	2	1	1	6	7	7
4	1	24	2	16	-5	0	1	5	1	0	0	0	0	0	0	0	1													1	1	1	0	7	4	2	2	1	2	3	4	4	3	3	3	3	1	1	1
5	2	37	1	18	3	-2	3	1	2									0	1	1	0	0	0	1	0	0	1	0	0	7	7	7	8	7	7	7	2	3	3	3	3	3	4	4	4	4	5	5	7
6	2	37	1	19	5	5	4	1	2									0	0	1	0	0	0	0	0	0	0	0	0	4	6	7	10	6	6	4	2	3	3	3	3	2	1	3	1	2	5	6	7
7	1	22	1	15	3	0	5	2	2									0	1	1	0	0	0	0	1	0	1	0	0	6	6	4	6	5	5	7	5	2	2	1	2	1	1	1	1	1	1	5	4
8	1	28	2	20	-3	-1	2	3	2									0	0	1	0	0	0	0	1	0	0	0	0	2	2	3	2	7	7	7	6	4	4	4	4	4	1	3	3	3	2	2	2
9	2	30	1	18	3	3	4	2	2									0	1	1	0	0	0	0	0	0	0	0	0	4	4	4	2	4	4	4	3	4	4	3	4	3	2	4	4	2	4	5	6
10	1	38	1	18	5	3	4	2	2									0	1	0	0	0	0	0	0	1	1	0	0	4	6	5	2	5	6	6	2	3	3	3	3	4	3	3	3	3	3	5	7
11	1	31	4	15	-5	5	1	5	1	1	1	0	0	1	0	0	0													1	1	1	0	7	6	5	2	4	4	4	4	4	3	3	3	3	1	1	1
12	2	25	1	16	5	0	5	3	1	0	0	0	0	0	0	1	0													6	6	6	0	6	5	6	3	4	4	4	4	4	4	4	4	4	7	7	7
13	2	39	2	25	-3	5	1	3	1	0	1	0	1	0	0	0	0													1	1	1	0	5	5	5	4	4	4	4	4	3	1	2	2	2	1	1	1
14	2	23	1	14	0	0	1	3	1	1	0	0	0	0	0	0	0													4	4	4	4	4	4	4	4	2	2	2	2	2	2	2	2	2	3	3	3
15	2	31	1	15	4	-4	6	1	2									0	0	0	0	0	0	1	0	0	1	1	0	6	6	5	2	7	7	7	7	3	3	2	2	2	4	4	4	4	4	5	7
16	2	28	1	18	4	-1	5	1	2									0	1	1	0	0	0	1	1	0	0	0	0	4	4	4	4	4	4	4	4	1	1	3	3	2	1	1	1	2	5	6	5
17	1	25	5	18	-5	5	1	6	1	0	1	0	1	0	0	0	0													1	1	1	0	6	7	6	3	4	4	4	4	2	1	1	1	1	1	1	1
18	2	28	1	18	5	-3	4	1	3									0	0	1	0	0	0	1	0	1	1	0	0	6	6	6	3	6	7	6	1	3	3	3	3	3	3	3	3	4	2	6	7
19	2	29	5	18	-5	4	1	6	1	1	1	0	1	0	0	0	1													1	1	1	0	3	4	4	3	4	4	3	3	2	2	3	2	2	1	1	1
20	1	24	1	17	5	-4	4	2	2									0	1	1	0	0	0	1	1	1	1	0	0	6	7	7	8	5	5	3	3	3	3	3	3	3	2	2	2	2	6	6	6
21	1	36	2	17	0	2	1	5	1	0	1	0	1	0	0	0	0													1	1	1	2	7	7	7	4	4	4	4	4	4	3	4	3	3	1	1	1
22	2	39	1	15	4	3	5	2	2									0	0	0	0	0	0	0	1	0	0	0	0	2	6	5	2	6	7	6	2	2	3	3	3	3	3	3	2	2	2	5	2
23	1	33	5	12	-5	5	1	4	1	0	0	0	1	1	0	0	0													1	1	1	0	7	6	6	6	4	4	4	4	4	3	4	4	3	1	1	1
24	2	32	1	16	3	2	4	1	2									0	1	1	0	0	0	0	1	0	0	0	0	5	5	5	3	7	7	7	2	3	3	2	2	2	2	3	3	2	3	5	5
25	2	27	1	16	4	-1	6	1	2									0	0	0	0	0	0	0	1	0	1	0	0	6	7	7	8	7	5	4	3	3	2	2	1	2	2	3	2	3	5	7	6
26	2	24	1	17	0	0	3	2	2									0	1	0	0	0	0	0	0	0	0	0	1	2	2	3	5	6	6	6	5	3	3	3	3	3	2	3	2	3	1	3	5
27	1	29	3	20	-2	4	3	4	1	0	1	0	0	1	0	0	0													2	3	4	0	5	5	5	4	4	4	3	3	2	2	3	2	3	1	1	2
28	1	29	3	18	-5	5	1	5	1	1	1	0	1	1	0	1	0													1	1	1	0	7	6	6	3	2	2	4	4	3	2	2	2	2	1	1	1
29	1	31	1	18	5	-2	5	1	3									0	0	0	0	0	0	0	0	0	0	1	0	7	7	7	10	4	1	1	1	4	2	2	2	2	4	4	4	4	6	6	7
30	2	30	1	10	5	-1	4	1	2									0	1	1	0	0	0	0	0	0	0	0	0	5	6	4	3	5	6	4	2	3	4	3	3	2	2	3	2	4	6	7	6
31	1	34	1	21	0	0	5	2	2									0	1	0	1	0	0	0	1	0	0	0	0	5	5	5	10	7	7	7	5	1	1	1	1	1	3	4	4	4	4	7	4
32	2	39	1	17	0	0	4	2	2									0	0	1	0	0	0	0	0	0	1	0	0	5	5	4	6	5	5	4	3	2	2	3	2	2	2	3	3	2	4	5	6
33	2	26	1	12	5	-4	5	1	3									0	1	1	0	0	0	1	0	0	1	1	0	7	7	7	10	7	3	3	4	1	1	1	1	1	1	1	1	1	7	7	7
34	2	20	1	11	3	-2	6	1	3									0	1	0	1	1	0	1	0	0	1	1	0	7	7	6	10	4	4	3	2	4	4	2	3	2	1	2	2	2	7	7	7
35	2	23	1	18	5	-5	6	1	3									0	1	1	0	0	1	1	0	0	1	1	0	7	7	7	10	5	5	5	2	1	2	1	2	1	3	4	3	3	7	7	7
36	1	21	1	15	-1	3	3	4	1	1	1	0	1	1	0	1	0													3	3	3	2	7	6	6	5	4	4	3	3	4	2	3	3	3	1	2	2
37	2	39	1	15	4	-4	5	1	2									0	1	0	0	0	0	1	0	0	1	1	0	6	6	6	7	7	7	7	7	3	3	3	4	3	4	4	4	3	6	7	7
38	2	28	1	19	3	0	5	3	3									0	1	1	0	0	0	0	1	0	0	0	1	6	6	7	3	6	5	6	3	1	1	2	2	2	1	2	1	1	3	6	5
39	2	29	3	19	-1	5	3	4	1	1	1	0	1	1	0	1	0													1	1	1	0	6	6	6	3	3	3	3	3	3	2	2	2	2	1	2	4
40	1	24	1	15	-3	4	6	2	2									0	1	0	1	0	0	0	1	0	0	0	1	2	2	2	1	5	5	6	3	3	3	3	3	3	2	3	2	2	2	5	1
41	2	34	1	21	5	-4	6	1	2									0	1	1	0	0	0	0	0	0	0	0	0	7	7	7	10	5	3	5	2	2	2	2	1	1	2	3	2	2	7	7	7
42	2	30	4	21	-3	3	1	5	1	0	1	0	1	0	0	0	0													1	1	1	1	5	5	6	3	4	2	4	4	3	1	1	1	1	1	1	1
43	2	34	1	12	5	-4	3	3	2									0	0	1	0	0	0	0	0	0	0	0	0	4	3	4	4	5	4	3	4	3	3	3	3	2	2	2	1	2	3	4	4
44	1	29	1	13	4	-4	3	1	3									0	0	0	0	0	0	1	0	0	0	0	0	6	6	6	9	6	6	6	2	3	3	3	3	3	3	3	3	3	7	7	7
45	2	35	1	19	0	4	4	5	1	0	1	0	0	0	0	0	0													3	5	6	0	7	6	7	6	1	1	3	4	2	1	2	1	1	1	4	7
46	1	37	1	17	0	-1	5	3	1	1	1	0	0	0	0	0	0													5	3	4	1	7	7	7	5	4	4	4	3	3	4	4	4	4	1	4	7
47	1	30	1	12	5	-3	5	1	2									0	0	1	1	0	0	1	0	0	0	0	0	7	7	7	8	7	5	4	1	4	4	4	3	4	3	3	4	4	6	7	7
48	2	31	1	16	2	2	5	2	1	0	0	0	0	1	0	0	0													1	1	1	0	3	5	5	3	2	2	3	3	3	2	3	2	2	1	2	3
49	1	32	1	4	3	4	5	3	2									0	0	0	1	0	0	0	0	0	0	0	0	6	7	4	1	6	4	4	3	2	3	3	3	3	2	2	2	2	4	5	4
50	2	24	1	18	5	-2	4	1	2									0	1	1	0	0	0	1	1	0	0	0	0	7	7	7	10	5	7	5	2	4	4	3	3	4	1	2	1	1	3	7	7
51	1	28	4	20	-4	-2	1	5	1	0	1	0	1	0	0	0	0													1	1	1	0	7	7	7	1	4	4	4	4	3	2	3	2	1	1	1	1
52	1	23	1	17	4	-3	5	2	2									0	1	1	0	0	0	1	0	0	0	0	0	6	6	6	8	7	7	7	2	4	4	4	4	4	4	4	4	4	5	6	6
53	1	26	1	19	-1	3	4	2	1	0	1	0	1	0	0	1	0													2	2	2	2	4	6	6	2	3	3	4	3	3	2	4	3	2	1	1	1
54	1	23	1	16	5	0	6	1	2									0	0	1	1	1	0	1	0	0	0	0	0	7	6	6	8	5	3	5	4	3	3	3	3	3	2	3	3	3	7	7	7
55	2	32	1	15	4	-1	5	1	2									0	1	1	0	0	0	0	0	0	0	0	0	7	7	7	0	5	7	5	1	1	4	2	2	2	1	4	2	3	5	7	5
56	1	22	4	16	-3	5	1	3	1	0	1	0	0	1	0	1	0													1	1	1	0	5	5	5	5	2	3	4	4	4	2	2	2	2	1	1	1
57	1	24	1	17	0	3	4	3	1	0	1	0	0	1	0	1	0													4	4	4	0	7	5	4	2	2	2	2	2	2	1	3	2	2	2	2	3
58	2	29	5	8	2	3	1	4	1	0	0	0	1	0	0	0	0													1	1	1	0	7	7	7	6	4	3	3	2	3	2	2	2	3	1	1	1
59	2	34	1	16	2	-1	5	3	2									0	1	1	0	0	0	0	0	0	0	0	0	6	5	5	8	6	6	6	2	3	3	4	3	3	4	4	4	4	6	6	6
60	2	36	3	15	-2	3	3	3	1	0	1	0	1	1	0	1	0													2	3	3	1	4	5	4	4	4	4	4	4	4	2	3	2	3	1	3	2
61	2	31	3	21	-2	2	3	4	1	1	1	0	1	0	0	0	0													3	2	2	0	6	6	5	4	3	3	3	3	2	1	2	1	2	1	1	1
62	2	34	1	11	0	1	3	3	1	1	0	0	1	1	1	1	0													3	3	3	4	7	6	6	5	3	4	4	3	3	3	4	3	3	2	4	4
63	2	23	1	15	4	-1	6	1	2									0	1	0	0	0	1	1	0	0	0	0	0	5	5	6	3	5	5	5	2	2	2	2	2	2	1	3	1	1	5	6	3
64	1	34	1	13	4	3	5	2	2									0	0	1	0	0	0	0	1	0	0	0	0	5	5	6	4	7	5	6	5	3	3	4	4	4	4	4	4	4	4	5	5
65	2	35	1	20	1	-3	4	1	2									0	0	1	0	0	0	1	0	0	0	0	0	5	5	5	7	5	5	5	4	2	2	2	2	2	2	2	3	2	6	6	5
66	1	29	1	16	4	4	4	3	1	1	0	0	0	0	1	1	0													2	6	5	0	7	7	3	2	1	2	2	3	2	3	3	2	4	3	3	7
67	1	21	5	0	-5	-1	1	4	1	1	1	1	1	1	1	0	0													1	1	1	0	7	4	6	6	4	4	3	3	2	3	4	3	2	1	1	1
68	1	29	1	16	5	-2	5	1	3									0	0	0	0	0	0	0	0	0	1	1	0	6	6	6	3	7	7	7	5	3	4	4	3	4	4	4	4	4	6	7	7
69	1	23	1	16	-2	-2	5	3	1	1	1	1	1	0	0	1	0													5	5	5	0	7	7	7	2	4	4	3	3	3	2	2	2	2	1	2	1
70	1	33	3	17	-2	3	3	4	1	0	1	0	1	1	0	1	0													1	1	3	1	6	7	6	4	3	3	3	3	3	2	3	3	2	1	1	2
71	1	29	3	20	-4	1	3	3	1	0	1	0	1	0	1	1	0													1	1	1	0	6	6	4	3	3	3	4	4	4	2	4	2	3	1	1	1
72	2	27	2	10	-3	5	1	5	1	0	1	0	1	0	1	0	0													1	1	1	0	7	5	6	4	4	4	4	4	4	2	3	2	2	1	1	1
73	2	22	1	12	4	-3	6	1	3									0	0	1	0	0	0	1	0	0	0	0	0	7	7	7	10	7	7	7	2	1	3	2	2	2	1	2	2	2	7	7	7
74	2	29	1	16	4	2	3	4	1	0	0	0	0	0	0	0	1													3	5	7	4	5	5	5	3	3	3	3	3	3	3	3	3	2	4	5	5
75	1	31	1	15	3	-1	5	2	2									0	1	0	0	0	0	0	0	0	0	1	0	2	2	2	1	1	3	3	5	1	1	3	1	3	3	3	3	1	2	5	5
76	2	26	1	19	1	0	5	2	2									0	1	0	0	0	0	1	0	1	1	0	0	5	5	4	0	7	7	7	6	3	3	3	3	3	1	3	1	3	1	6	4
77	1	36	1	19	3	-1	4	2	2									0	0	1	0	0	0	0	1	0	1	0	1	3	6	4	2	6	5	3	2	2	3	3	3	2	2	3	4	3	2	4	7
78	1	39	3	20	0	5	2	3	1	1	1	0	0	1	0	1	0													1	4	6	0	7	5	5	6	3	3	4	4	4	4	4	4	4	2	1	4
79	2	23	1	14	5	-5	4	1	3									0	1	1	1	1	0	1	0	0	0	0	0	7	7	7	10	5	6	4	3	3	4	2	2	3	3	4	3	2	7	7	7
80	2	36	1	15	5	3	5	1	2									0	1	1	1	0	0	0	1	0	0	0	0	6	6	6	6	7	6	7	4	4	3	3	3	4	3	4	3	3	5	5	7
81	2	35	1	13	3	0	6	1	3									0	0	0	1	0	0	1	0	0	0	0	0	7	7	7	10	7	7	7	1	4	4	3	3	4	3	4	3	3	7	7	7
82	2	26	1	17	5	4	4	2	1	1	0	0	0	0	1	1	0													4	4	4	2	6	6	4	3	1	1	1	1	1	1	3	1	1	2	2	6
83	2	33	1	12	0	0	6	5	3									1	0	0	0	0	0	0	0	0	0	0	0	4	3	4	10	4	4	4	4	2	2	2	2	2	3	3	2	3	4	4	4
84	1	26	5	14	-5	5	1	5	1	1	1	0	1	1	0	0	0													1	1	1	0	7	7	4	7	4	4	4	3	4	2	3	3	2	1	1	1
85	1	34	2	17	-4	5	1	4	1	1	1	0	1	1	0	1	0													1	1	1	0	6	7	7	5	4	4	3	2	2	2	2	2	2	1	1	1
86	1	28	1	16	-2	-4	4	3	1	0	1	0	1	1	0	1	0													4	5	5	2	5	5	5	3	4	4	3	4	3	1	2	1	2	1	3	2
87	2	29	1	14	3	3	4	3	1	0	0	0	0	0	1	1	0													2	2	2	0	7	7	6	3	2	3	3	4	3	3	3	3	4	1	4	3
88	2	35	1	12	5	2	3	1	3									0	0	0	0	1	0	1	0	0	0	0	0	2	1	7	8	7	7	5	7	4	4	2	1	1	4	4	3	3	1	4	7
89	2	38	1	12	5	0	5	1	3									1	0	0	0	1	0	1	0	0	0	0	0	4	7	7	10	5	5	6	4	3	2	2	3	2	2	2	2	2	6	7	7
90	2	25	1	18	3	-1	4	2	3									0	1	1	0	0	0	1	0	0	0	0	0	5	5	5	3	6	6	6	4	2	3	3	3	3	2	3	2	2	4	4	5
91	2	39	1	17	5	5	3	3	2									0	0	0	0	0	0	0	1	1	1	0	0	3	6	6	2	7	5	3	1	3	2	3	2	4	3	4	2	4	3	4	7
92	2	27	3	18	-3	2	3	4	1	0	1	0	1	0	1	0	0													1	3	4	1	5	7	6	4	4	4	4	3	4	1	1	1	2	2	2	3
93	2	23	1	12	5	-5	6	1	3									0	1	1	0	0	0	1	0	0	1	0	1	7	7	7	10	6	6	6	2	4	3	2	2	2	3	3	3	3	7	7	7
94	1	30	1	21	3	5	3	3	1	1	1	0	1	1	0	1	0													4	4	4	0	5	4	2	4	4	4	4	4	3	3	3	3	4	1	5	3
95	2	23	1	15	3	-2	4	2	2									1	1	1	1	1	0	0	0	0	0	0	0	5	4	6	3	6	4	3	3	4	4	2	2	2	2	1	1	1	3	3	5
96	1	28	1	14	2	-1	5	1	2									0	1	1	1	0	0	0	1	0	0	0	0	7	7	3	6	7	7	7	4	1	2	2	2	2	4	4	4	4	5	4	5
97	1	28	1	19	3	-2	3	3	1	1	0	0	0	0	0	1	0													2	6	4	7	7	5	4	5	1	3	3	2	2	3	3	3	2	2	4	7
98	2	30	1	18	2	-2	6	1	3									0	0	0	0	0	0	1	0	0	0	0	0	5	5	5	10	2	2	4	1	2	2	1	1	1	1	1	1	1	6	6	6
99	2	24	1	17	5	-3	6	1	3									0	1	1	0	1	0	1	0	0	1	0	0	7	7	7	10	4	5	4	2	2	2	2	2	1	2	3	2	2	7	7	7
100	2	37	1	20	4	3	5	2	1	1	1	0	0	0	0	1	0													5	6	5	8	5	5	6	4	2	3	2	2	1	2	3	2	1	5	6	4
101	2	34	1	7	-1	4	3	2	2									0	1	0	0	0	0	0	0	0	0	0	0	4	4	4	8	7	7	6	4	4	4	4	4	4	4	4	4	4	2	4	2
102	2	32	1	13	4	-4	4	1	2									0	0	1	0	0	0	0	0	0	1	0	0	6	6	7	8	7	7	5	4	3	3	3	3	3	2	3	3	2	5	6	6
103	1	38	1	14	3	-2	4	1	2									0	1	1	0	0	0	0	0	0	0	0	0	4	5	4	2	5	5	4	5	2	2	3	3	3	3	3	3	3	4	5	5
104	1	38	1	18	4	-4	4	1	2									0	0	1	0	0	0	1	0	1	1	1	0	4	4	1	1	7	7	7	5	4	3	4	3	4	4	4	4	4	6	4	5
105	1	23	2	14	-5	5	1	4	1	0	1	0	1	1	0	0	0													1	1	1	0	7	7	7	7	4	4	4	4	3	2	3	3	3	1	1	1
106	2	32	1	14	0	4	4	3	1	1	1	0	1	0	0	0	0													5	2	1	2	7	7	7	4	2	2	2	3	3	2	3	3	3	1	2	4
107	2	36	1	12	5	-5	5	1	3									0	0	1	0	1	0	1	0	0	0	1	0	6	6	6	10	5	5	6	5	3	3	1	2	2	3	3	3	3	6	6	7
108	2	31	1	15	5	0	4	1	2									0	1	1	0	0	0	0	1	0	1	0	0	6	6	6	9	5	5	4	2	1	2	1	3	2	3	3	2	3	6	6	6
109	1	39	4	18	-5	4	1	4	1	1	0	0	1	1	0	0	0													1	1	1	0	7	7	6	5	4	4	3	3	3	3	3	4	3	1	1	1
110	1	33	1	14	5	-5	4	3	2									0	1	1	0	0	0	0	0	0	0	0	0	5	6	5	5	6	6	4	2	3	3	3	3	3	2	2	2	2	6	6	6
111	1	28	1	3	4	-3	5	1	3									0	0	1	0	0	0	1	0	0	0	0	0	7	7	7	10	2	4	1	1	4	4	3	3	3	4	4	2	3	7	7	7
112	1	26	1	16	1	4	3	3	1	1	1	0	0	1	0	1	0													4	6	3	6	7	6	7	5	2	3	4	4	4	3	4	4	4	1	2	3
113	1	34	2	23	-3	5	1	3	1	0	0	0	1	1	0	0	0													1	1	1	2	6	7	6	3	4	4	3	4	4	1	3	2	2	1	1	1
114	1	27	1	16	3	-2	4	2	2									0	0	1	0	0	0	0	1	0	1	0	0	5	5	5	9	7	5	4	2	1	1	3	3	3	3	4	2	3	5	5	5
115	1	23	1	14	1	2	4	2	3									0	1	0	0	0	0	1	1	1	1	0	0	4	4	4	1	6	7	3	4	3	3	4	4	4	2	4	2	3	2	5	3
116	2	32	4	19	-2	2	1	4	1	0	0	0	1	0	0	0	0													1	1	1	7	4	4	4	3	4	4	2	2	2	2	2	2	2	1	1	1
117	2	21	1	13	5	-5	3	2	2									1	1	0	1	0	0	1	0	1	1	0	1	5	5	5	8	6	4	5	5	3	3	3	2	2	1	1	1	2	6	6	7
118	2	35	1	12	5	-5	4	1	3									0	0	1	0	0	0	1	0	0	1	0	0	6	7	6	10	7	3	5	6	2	3	3	3	2	3	3	2	4	5	5	7
119	2	37	4	18	-4	4	1	6	1	1	1	0	0	0	0	1	0													1	1	1	0	7	5	5	2	2	3	4	4	3	2	3	2	2	1	1	1
120	1	24	1	18	4	-1	3	1	3									0	1	1	0	0	0	0	1	1	1	0	0	4	4	4	0	6	5	6	3	3	3	3	3	4	4	4	4	4	1	4	3
121	2	39	1	12	5	-5	4	1	2									0	1	1	0	1	0	1	0	0	0	0	0	6	7	7	10	6	6	4	4	2	3	2	2	3	3	3	3	3	6	7	7
122	2	39	1	20	5	-4	4	1	3									0	0	1	0	1	0	0	0	1	1	0	0	7	7	7	10	4	5	5	4	2	3	2	1	2	4	3	1	3	7	7	7
123	1	28	2	22	-2	4	1	3	1	0	1	0	1	1	0	0	0													1	1	1	0	6	7	5	2	3	4	4	3	3	3	4	3	3	1	1	1
124	1	39	1	17	3	3	4	1	2									0	1	1	1	0	0	0	0	1	1	0	0	6	6	4	1	5	6	5	3	3	3	4	3	3	3	4	4	4	2	3	5
125	2	36	1	21	0	1	2	1	2									0	0	1	0	0	0	0	0	0	1	0	0	4	4	4	0	6	5	6	4	1	2	2	2	3	2	2	2	2	1	1	3
126	2	34	1	17	3	-3	5	1	3									0	0	1	0	1	0	0	0	0	0	0	0	6	6	6	7	5	5	5	2	1	2	1	1	1	1	2	3	2	7	7	7
127	2	33	1	23	3	1	5	2	1	0	0	1	0	0	0	1	0													5	5	7	3	7	4	5	3	4	4	4	4	4	1	2	2	2	5	4	6
128	1	31	1	18	2	4	5	3	1	0	1	0	0	0	1	0	0													4	3	6	2	5	4	4	1	3	3	3	3	3	2	3	2	1	2	5	3
129	1	24	3	14	-3	5	3	4	1	0	1	0	0	0	0	0	0													2	5	4	0	6	5	4	3	3	3	4	3	3	1	2	1	2	2	3	3
130	2	29	1	22	3	-2	4	2	1	0	0	1	1	0	0	0	0													5	5	7	3	4	4	6	3	4	4	1	1	1	1	1	1	1	4	4	4
131	1	21	5	14	-1	3	1	5	1	1	1	0	0	0	0	0	0													1	1	1	0	5	4	4	2	2	2	4	3	4	2	3	2	2	1	1	1
132	2	39	4	19	-5	5	1	4	1	1	1	0	1	1	0	0	0													1	1	1	0	7	6	5	2	4	4	4	4	4	2	2	2	2	1	1	1
133	2	34	1	15	4	0	5	1	2									0	1	1	0	0	0	1	0	0	0	0	0	6	7	7	7	4	5	5	3	3	3	3	3	3	2	2	2	2	6	7	7
134	2	29	1	20	4	1	5	1	2									0	1	1	0	0	0	1	0	0	0	1	0	6	7	5	10	7	7	6	4	2	3	4	4	4	1	2	1	1	5	7	7
135	2	35	1	18	4	0	4	4	1	0	1	0	0	0	0	1	0													2	3	6	8	7	7	6	3	3	3	3	3	3	3	3	2	1	3	3	5
136	1	29	3	15	-2	5	2	4	1	1	1	0	0	1	0	1	0													1	1	2	0	7	7	7	7	2	4	4	4	4	4	4	4	4	1	1	1
137	2	29	1	19	4	-3	5	1	2									0	1	1	0	0	0	0	0	0	0	0	0	6	6	7	5	6	6	7	5	3	3	3	1	3	3	3	3	3	6	6	7
138	1	26	1	16	0	3	4	2	2									0	0	0	0	0	0	0	1	0	0	0	0	6	6	6	10	6	6	4	4	3	3	2	2	1	3	3	3	2	4	3	5
139	2	39	1	15	1	-2	4	2	2									0	1	1	1	0	1	1	0	0	0	0	0	5	7	5	9	5	5	3	1	3	4	2	2	2	1	1	1	2	5	5	6
140	2	37	1	31	5	-5	5	1	3									0	0	1	0	1	0	1	0	1	1	1	0	7	7	7	5	7	7	7	7	4	4	4	4	4	4	4	4	4	7	7	7
141	2	21	1	14	4	-3	5	1	2									0	1	1	0	0	0	0	1	0	0	0	0	6	6	7	8	4	4	5	3	2	2	3	2	3	1	2	2	2	5	7	5
142	2	31	1	18	3	-3	5	1	2									0	1	1	1	0	0	0	1	0	0	0	0	2	4	6	7	5	5	5	2	3	3	3	3	3	3	4	3	3	2	5	4
143	2	34	5	23	-5	2	1	4	1	0	1	0	1	0	0	0	0													1	1	1	0	6	7	7	7	4	4	4	4	4	2	2	2	1	1	1	1
144	2	26	3	16	0	3	3	4	1	1	1	0	0	1	0	1	0													1	1	2	1	6	5	6	6	3	3	4	3	3	1	3	2	2	1	1	2
145	2	31	3	18	1	3	3	4	1	1	1	0	0	1	1	1	0													2	2	5	1	7	5	7	4	3	3	3	3	3	1	2	2	1	3	2	4
146	1	29	3	20	4	3	3	3	1	1	1	0	0	0	0	1	0													3	4	4	2	6	6	5	4	3	3	3	4	3	3	4	4	4	2	3	2
147	2	37	2	13	-5	4	1	5	1	1	1	0	1	0	0	0	0													1	1	1	0	6	5	6	2	3	4	4	4	3	1	2	2	3	1	1	1
148	1	33	1	18	2	3	5	2	2									0	0	1	0	0	0	0	1	0	0	0	0	3	4	2	0	5	1	2	1	1	1	2	1	1	1	2	1	1	1	4	3
149	1	33	1	20	5	-5	6	1	3									0	0	1	1	1	0	1	0	0	1	0	0	7	7	7	9	7	5	7	4	1	3	3	3	2	2	3	2	4	7	7	7
150	1	32	1	9	0	0	5	1	3									0	1	1	0	0	0	1	0	0	0	0	0	7	7	7	10	2	4	1	1	3	3	2	2	2	1	1	1	1	5	7	7
151	2	33	1	10	5	5	5	1	3									0	0	1	0	0	0	0	0	0	0	0	0	7	7	7	5	4	4	4	3	1	1	3	3	3	1	2	2	2	1	7	7
152	2	34	1	20	1	1	3	2	2									0	1	0	0	0	0	0	0	0	0	0	0	4	3	4	4	4	4	3	4	2	3	2	2	2	3	2	2	3	4	3	5
153	2	32	1	12	0	0	2	3	1	0	1	0	1	1	0	0	0													4	3	4	8	4	3	5	3	3	2	3	2	2	3	2	3	3	5	3	4
154	1	36	1	12	5	-2	4	1	3									1	1	0	0	1	0	0	1	1	1	0	0	5	6	7	1	6	3	3	2	2	2	2	2	3	4	3	4	4	5	5	7
155	1	25	1	16	5	-5	5	1	3									0	0	1	1	1	0	1	0	0	1	1	0	7	7	7	10	6	6	6	3	3	3	3	3	3	3	3	3	3	6	7	7
156	1	27	4	16	-2	3	1	6	1	0	1	0	1	1	0	0	0													1	1	1	0	5	5	5	3	3	4	4	4	3	2	3	2	2	1	1	1
157	1	28	3	16	3	4	2	3	1	1	1	0	1	1	0	1	0													1	1	3	0	6	6	5	4	3	3	3	3	3	2	2	2	2	1	1	2
158	1	25	1	12	4	3	5	2	1	0	0	0	0	0	0	1	0													4	4	4	2	7	7	7	3	3	3	3	3	3	3	2	2	2	2	3	4
159	1	39	1	18	5	0	4	2	2									0	0	0	1	0	0	0	0	0	1	0	0	6	6	6	2	6	5	5	3	2	3	3	3	3	3	4	4	4	4	6	6
160	2	39	1	13	1	5	4	3	1	1	1	0	0	0	0	1	0													2	3	1	1	7	7	7	7	2	3	3	3	4	4	4	4	4	3	3	3
161	1	30	1	19	3	-1	6	1	3									0	0	0	1	0	1	0	0	0	1	0	0	7	7	7	10	7	7	7	2	4	4	4	4	4	4	4	4	4	7	7	7
162	2	38	1	14	5	-4	6	2	2									0	1	1	0	0	0	1	0	0	1	0	0	6	6	6	2	6	5	3	2	3	3	2	3	3	3	3	4	4	6	6	7
163	2	37	1	15	4	-1	5	1	2									0	1	1	1	0	0	0	0	0	0	0	0	6	6	6	3	4	4	4	4	3	3	3	3	3	3	3	3	3	5	5	5
164	1	34	2	19	-5	5	1	2	1	0	1	0	1	0	0	1	0													1	1	1	0	5	7	7	4	4	4	4	4	4	3	3	1	2	1	1	1
165	2	26	2	18	-3	4	1	5	1	1	1	0	1	0	0	0	0													1	1	1	0	6	6	6	5	4	4	4	4	4	3	3	3	3	1	1	1
166	2	34	1	17	4	4	6	2	2									0	1	0	0	0	0	0	0	0	0	0	0	7	7	7	0	7	7	7	6	4	4	4	4	4	4	4	4	4	1	7	4
167	1	24	2	17	-1	0	1	2	2									0	1	0	0	0	0	0	1	0	1	0	0	1	1	1	0	5	5	5	2	2	2	3	3	3	3	3	3	3	1	1	1
168	1	25	1	18	3	2	4	3	2									0	1	0	1	0	0	0	1	0	0	0	0	2	3	2	1	5	7	6	4	2	3	3	3	3	1	2	1	2	1	2	2
169	2	30	1	16	5	-1	4	1	2									0	1	1	0	0	0	0	0	0	0	0	0	7	7	7	10	7	7	7	7	4	4	4	4	4	4	4	4	4	7	7	7
170	2	34	1	16	5	-3	6	1	3									0	1	1	0	0	0	0	0	0	0	0	0	7	7	7	7	7	7	7	6	3	3	3	4	4	3	4	4	4	7	7	7
171	1	24	1	6	5	5	5	2	2									1	1	0	1	0	0	0	1	0	0	0	0	6	6	5	10	7	7	7	5	4	4	4	2	2	3	3	3	4	5	6	5
172	1	22	1	14	3	-1	4	2	2									0	0	0	0	0	0	0	0	0	1	0	0	1	1	3	0	7	7	7	7	2	2	3	3	3	3	4	3	4	1	2	3
173	1	31	1	14	0	0	4	2	2									0	0	0	0	0	0	0	0	0	0	0	1	1	1	1	0	5	3	4	1	3	4	3	4	3	3	4	4	2	1	4	4
174	2	37	1	11	3	1	6	2	3									0	0	1	0	0	0	0	0	0	0	0	0	7	7	7	4	6	5	3	5	3	3	3	4	3	1	2	2	2	7	7	7
175	2	39	1	17	5	5	5	3	1	0	0	0	0	0	0	1	0													7	7	7	10	5	5	1	7	2	3	2	2	3	3	4	2	3	5	5	7
176	2	32	1	14	3	0	6	1	3									0	0	1	0	1	0	1	0	0	1	1	0	6	6	6	8	6	6	6	6	3	3	3	3	3	3	3	3	3	6	6	6
177	2	38	2	16	-5	5	1	3	1	0	1	0	1	0	0	0	0													1	1	1	0	7	7	7	5	4	4	3	3	3	3	3	3	3	1	1	1
178	1	29	1	10	0	3	3	3	1	0	1	0	1	1	0	1	0													1	3	1	3	5	6	5	3	3	3	4	4	3	3	3	3	3	1	2	3
179	2	33	1	9	4	4	3	4	2									0	0	0	0	0	0	0	0	0	0	0	1	2	6	5	0	6	7	7	6	2	2	2	2	2	4	4	4	4	2	3	4
180	2	38	1	16	5	-5	4	1	2									0	0	1	0	1	0	1	0	1	1	1	0	6	7	7	9	6	6	6	3	3	3	3	3	3	3	3	3	4	6	6	7
181	1	38	1	16	3	0	5	2	2									0	1	0	0	0	0	0	1	0	0	0	0	4	4	4	3	5	6	5	4	4	4	4	4	4	3	3	3	3	4	4	4
182	1	23	3	15	-2	-1	2	3	1	0	1	0	1	0	0	0	0													1	1	3	0	6	5	6	3	4	4	4	4	4	4	4	4	4	1	2	2
183	2	36	5	20	-4	2	1	3	1	0	1	0	1	0	0	0	0													1	1	1	0	7	6	5	3	4	4	4	2	3	1	1	1	2	1	1	1
184	1	28	2	22	-1	0	1	3	2									0	1	0	0	0	0	0	0	1	1	0	0	2	2	2	0	7	5	4	2	2	2	3	2	3	1	3	2	3	1	1	1
185	2	35	1	11	5	2	3	2	2									0	0	1	0	0	0	0	1	0	0	0	0	5	5	4	4	5	4	3	4	3	2	3	3	3	3	3	2	3	6	5	5
186	1	28	2	6	-1	5	1	3	1	1	1	0	1	1	0	0	0													1	1	1	0	6	6	6	5	4	4	4	3	4	3	4	3	3	1	1	1
187	2	22	1	2	2	-2	5	1	3									0	1	1	0	0	0	1	1	0	0	0	0	5	7	7	9	5	6	6	1	4	4	3	3	3	1	3	1	2	7	7	7
188	1	26	5	16	-5	5	1	6	1	1	1	0	1	1	0	1	0													1	1	1	0	7	7	5	7	4	4	4	4	4	3	4	3	3	1	1	1
189	1	39	1	20	4	0	6	2	3									0	0	0	0	0	0	0	1	0	1	0	0	5	5	5	7	6	6	6	2	4	4	4	4	4	4	3	4	4	4	5	6
190	2	39	2	17	-5	0	1	3	2									0	0	0	1	0	0	0	0	0	1	0	0	1	1	1	0	5	6	6	5	4	4	4	4	4	3	3	3	3	1	1	1
191	1	36	1	16	2	2	5	1	2									0	1	0	0	0	0	0	1	0	0	0	0	3	4	5	9	7	7	6	4	4	4	4	4	4	2	3	3	3	3	5	5
192	2	39	1	17	3	3	5	1	2									0	1	1	1	0	0	0	1	0	0	0	0	3	5	5	7	3	6	7	1	3	3	3	3	2	1	1	1	1	2	6	3
193	2	38	3	12	1	3	3	2	2									0	1	0	0	0	0	0	0	0	0	0	1	1	2	1	1	5	5	6	4	2	3	3	4	3	3	3	2	2	4	3	5
194	1	30	3	19	-5	5	2	5	1	1	1	0	1	0	1	0	0													1	1	1	0	7	7	7	7	4	4	4	4	4	4	4	2	2	1	1	1
195	1	25	1	9	4	4	3	2	1	0	1	0	0	1	1	1	0													4	4	2	0	4	6	6	5	2	2	2	2	2	2	3	2	3	3	3	5
196	1	28	2	16	-1	4	1	3	1	1	1	0	0	1	0	1	0													1	1	1	0	5	3	3	2	3	4	4	4	3	2	4	3	2	1	1	1
197	1	35	3	17	4	-5	2	4	1	1	1	1	1	0	1	1	0													1	1	5	0	5	7	7	1	4	4	3	3	2	3	4	3	3	1	1	6
198	2	30	1	14	0	0	6	1	3									0	1	1	0	0	0	1	1	0	1	0	0	7	7	7	10	5	3	3	3	3	2	3	3	2	3	3	3	3	5	6	6
199	1	31	3	19	0	5	3	4	1	1	1	0	0	1	0	1	0													1	1	6	2	6	7	7	3	2	2	2	2	2	1	3	1	1	1	3	3
200	1	25	3	14	3	3	2	3	1	0	0	0	0	1	0	1	0													3	3	3	0	7	4	5	4	4	3	3	3	3	2	3	3	3	3	1	2
201	2	23	1	3	3	-1	4	2	2									0	1	1	0	0	0	0	0	0	0	0	0	3	4	5	8	5	6	6	4	2	2	3	3	3	1	2	1	3	4	6	5
202	1	28	3	19	-3	4	3	3	1	1	1	0	0	0	0	1	0													1	2	3	1	6	6	5	4	4	3	3	3	3	3	4	4	4	1	1	2
203	2	39	1	16	4	0	5	2	2									0	1	0	1	0	0	0	0	0	0	0	0	5	4	4	5	6	5	6	2	2	3	2	2	3	2	2	2	3	6	6	6
204	1	32	1	14	5	-1	5	1	2									0	1	0	0	0	0	1	0	0	0	0	1	6	6	7	2	4	4	3	1	4	3	1	2	2	2	3	2	2	5	4	6
205	1	38	1	17	3	4	6	2	2									0	0	0	0	0	0	0	1	0	1	0	0	6	6	6	7	7	7	7	5	3	3	3	3	3	3	3	3	3	4	5	5
206	1	23	5	12	-5	5	1	3	1	1	1	0	1	1	0	0	0													1	1	1	0	7	7	7	5	4	4	4	4	4	4	4	4	4	1	1	1
207	1	26	1	16	5	0	5	2	2									0	1	1	1	0	0	0	0	0	1	0	0	5	6	7	1	7	7	7	3	4	4	4	4	3	3	4	4	4	3	3	3
208	1	35	3	16	3	5	2	2	2									0	1	0	0	0	0	0	0	0	1	0	0	1	1	1	0	7	6	6	3	4	4	4	4	4	3	4	4	4	1	1	1
209	2	30	3	20	1	4	2	3	1	0	1	0	0	0	0	1	0													1	2	4	0	5	5	3	3	3	3	4	2	4	1	2	1	2	2	1	2
210	2	38	1	11	5	-5	5	1	3									0	0	0	0	1	0	0	0	0	1	1	0	7	7	7	10	7	7	7	5	3	3	2	2	3	3	4	4	4	7	7	7
211	2	28	1	23	4	-1	6	1	2									0	0	1	0	0	0	0	0	0	0	0	0	6	6	6	10	5	6	5	3	3	2	3	3	4	4	4	4	4	5	7	6
212	1	26	1	15	2	-3	5	3	1	0	1	0	1	0	1	1	0													4	4	3	0	5	5	7	7	3	3	3	3	3	3	3	3	4	3	5	5
213	1	26	1	14	3	-1	4	2	2									0	0	1	0	0	0	0	1	0	0	0	0	5	5	6	7	5	5	5	3	2	3	3	1	2	1	3	1	1	3	5	7
214	1	32	1	15	0	-1	4	3	1	0	0	0	0	1	0	1	1													3	4	4	3	5	5	4	4	2	2	2	2	2	2	2	2	2	3	4	3
215	2	32	5	16	-5	5	1	6	1	1	1	0	1	1	0	1	0													1	1	1	0	6	6	6	5	4	4	4	4	3	1	4	3	2	1	1	1
216	1	22	1	16	4	-3	3	2	2									0	1	1	0	0	0	0	0	0	1	0	0	5	5	6	8	6	6	5	2	2	2	1	1	1	1	1	1	2	4	5	6
217	2	37	1	17	5	-5	5	1	2									0	1	1	0	0	0	0	0	0	0	0	0	7	7	7	10	3	4	4	2	1	1	1	1	1	1	1	2	1	7	7	7
218	1	38	3	28	1	4	2	4	1	1	1	1	1	1	0	0	0													1	1	5	0	7	7	7	5	3	4	4	4	4	3	4	4	4	1	1	1
219	1	26	3	17	-4	-1	3	3	1	1	1	0	0	0	0	1	0													2	4	4	2	7	7	7	5	4	4	4	4	4	3	3	3	3	1	1	4
220	1	35	5	16	-5	3	1	4	1	0	1	0	1	1	0	0	1													1	1	1	0	7	7	4	6	4	4	4	4	4	4	4	4	3	1	1	1
221	2	38	1	15	5	3	6	2	2									0	1	0	0	0	0	0	1	0	0	0	0	4	4	4	5	7	6	6	3	4	4	4	4	4	4	4	4	4	4	4	4
222	1	37	1	15	4	-2	5	1	2									0	0	1	1	0	0	1	1	0	1	1	1	7	7	7	2	7	7	7	7	3	3	2	3	2	3	3	3	2	6	6	7
223	1	25	5	18	-5	2	1	6	1	1	1	0	1	0	0	0	0													1	1	1	0	6	6	6	6	4	4	3	4	3	3	2	3	4	1	1	1
224	1	36	2	19	-4	-2	2	3	2									0	1	1	0	0	0	0	0	0	0	0	0	1	1	1	0	6	5	5	3	4	4	4	4	4	3	3	3	3	1	1	1
225	1	25	3	17	0	3	2	3	1	1	0	0	0	1	0	1	0													2	2	3	1	6	5	6	4	2	2	2	2	2	3	3	3	3	2	2	2
226	2	36	1	19	-1	0	5	3	1	0	1	0	0	1	0	1	0													4	4	4	0	6	6	6	5	2	2	3	1	2	1	1	1	3	4	5	3
227	1	28	5	19	-5	3	1	5	1	1	1	0	1	0	0	0	0													1	1	1	0	5	5	5	5	4	4	4	4	4	2	4	2	2	1	1	1
228	1	20	1	4	-1	-1	4	3	1	0	1	0	1	1	1	1	0													2	3	4	3	6	7	4	3	2	4	3	4	4	1	4	2	2	1	4	5
229	2	39	1	19	4	3	3	4	1	0	0	0	0	1	0	1	0													4	4	6	2	5	6	3	2	2	1	2	1	3	1	2	2	1	5	4	2
230	1	33	1	19	0	4	3	3	1	1	1	0	0	0	1	1	0													2	2	4	0	7	7	6	4	3	3	3	4	4	1	3	2	2	1	1	2
231	1	28	1	17	4	-2	5	2	2									0	1	0	0	0	0	0	1	0	0	0	1	5	5	5	5	4	3	3	2	2	2	3	2	2	4	3	3	3	5	6	5
232	2	29	2	16	-3	5	1	4	1	1	1	0	1	1	0	1	0													1	1	1	0	7	7	7	7	4	4	4	4	4	2	3	2	2	1	1	1
233	2	36	1	13	4	3	5	2	2									0	1	0	0	0	0	0	1	0	0	0	0	5	5	4	6	5	5	5	4	2	2	2	2	2	2	3	3	2	4	5	6
234	1	32	4	19	-5	5	1	4	1	1	1	0	1	1	0	0	0													1	1	1	0	6	7	5	3	4	4	4	4	3	2	3	3	3	1	1	1
235	1	33	1	15	4	3	4	2	2									0	1	1	0	0	0	0	0	0	0	0	0	6	5	5	7	6	6	5	5	3	3	3	3	4	3	3	3	4	5	5	5
236	1	25	1	17	1	2	4	2	2									0	1	0	1	0	0	0	0	0	0	0	0	4	5	4	3	5	5	4	3	2	3	3	3	2	2	4	2	2	1	5	4
237	2	36	1	14	5	0	5	2	2									0	0	1	0	0	0	1	0	0	1	0	0	6	6	5	8	6	6	5	5	2	2	2	2	2	3	3	3	3	5	6	7
238	1	21	1	13	3	-3	6	1	2									0	0	1	1	0	0	1	1	0	1	0	1	7	7	7	10	6	6	5	2	3	3	3	3	3	3	4	4	4	5	7	6
239	2	33	1	18	0	0	5	1	2									0	1	1	0	0	0	0	0	0	0	0	1	7	7	6	5	5	5	2	4	2	2	2	2	2	2	2	2	2	2	6	4
240	2	36	1	25	4	-1	4	3	2									0	0	1	0	0	0	1	0	0	0	0	0	4	4	5	1	5	7	7	2	2	2	2	2	2	2	2	2	2	2	2	7
241	2	35	1	11	4	-1	4	2	2									1	0	1	0	0	0	0	0	0	0	0	0	4	6	7	7	3	5	5	4	3	2	2	3	3	3	3	3	2	5	5	6
242	2	22	5	11	-4	4	1	6	1	1	1	1	1	1	0	1	0													1	1	1	0	6	7	7	5	4	4	4	3	4	1	1	1	1	1	1	1
243	1	32	1	20	5	3	3	3	1	0	1	0	1	0	0	1	0													3	3	4	2	5	5	6	3	4	4	3	3	3	1	2	1	2	2	2	3
244	1	37	3	19	-5	1	2	2	3									0	0	0	0	0	1	0	0	0	0	0	0	1	1	1	0	7	7	7	6	4	4	4	4	4	4	4	3	4	1	1	1
245	1	34	1	15	3	-1	3	1	2									0	1	1	0	0	0	0	0	0	0	0	0	4	4	4	10	4	4	4	4	2	2	2	2	3	3	2	2	3	5	6	6
246	2	34	1	16	5	0	6	1	2									0	1	1	0	0	0	0	0	0	1	0	0	7	7	7	10	5	5	4	1	2	2	2	2	3	1	3	3	3	7	7	7
247	1	33	1	17	4	2	5	2	2									0	0	0	1	0	0	0	1	0	0	0	0	5	5	5	2	7	7	7	7	4	4	4	4	3	3	3	2	3	4	5	4
248	1	34	2	20	0	2	1	4	1	1	1	0	1	1	0	1	0													1	1	1	0	7	7	5	5	4	4	4	4	4	2	4	2	2	1	1	1
249	2	35	3	9	-3	5	2	5	1	1	1	0	1	1	0	1	0													1	1	1	0	7	7	7	5	4	4	4	4	4	3	4	4	4	1	1	2
250	1	27	1	12	2	0	5	1	3									0	1	1	0	0	0	0	0	0	0	0	0	7	7	7	0	7	7	7	4	2	2	1	1	1	2	2	2	2	4	7	7
251	1	28	4	21	-5	5	1	5	1	0	1	0	1	0	0	0	0													1	1	1	0	7	7	4	7	4	4	4	4	3	1	1	1	1	1	1	1
252	1	20	3	14	-4	4	3	3	1	1	1	0	0	0	0	1	0													1	1	2	0	6	5	6	6	4	4	4	4	4	2	3	3	3	1	1	1
253	2	25	2	18	-3	5	1	4	1	0	1	0	0	1	0	0	0													1	1	1	0	6	7	4	5	3	3	4	4	3	1	3	2	2	1	1	1
254	2	39	1	15	-1	2	3	3	2									0	0	0	0	0	0	0	1	0	0	0	0	4	6	3	2	7	7	7	5	3	3	4	3	3	3	3	4	3	3	3	4
255	1	31	1	16	3	-2	4	2	2									0	0	1	0	0	0	0	1	0	0	0	0	4	6	6	8	6	6	5	2	2	2	3	2	3	2	3	2	3	4	3	4
256	2	34	1	17	3	4	5	2	2									0	0	0	1	0	0	0	1	0	0	0	0	5	3	3	4	6	7	6	5	4	4	4	4	4	1	3	2	3	1	5	1
257	2	38	1	16	3	0	3	2	2									0	1	0	1	0	0	0	0	0	0	0	0	3	6	7	7	6	6	6	4	3	3	3	3	2	2	3	3	3	3	6	5
258	2	33	1	18	5	-5	6	1	3									0	0	1	0	1	0	1	0	0	1	1	0	7	7	7	10	7	7	7	7	1	1	4	4	4	1	4	1	1	7	7	7
259	2	36	1	13	-1	1	6	2	1	1	0	0	0	0	0	1	1													5	5	5	3	7	7	7	7	4	4	4	4	4	3	4	4	4	3	4	5
260	1	33	1	22	5	-5	6	1	2									0	0	1	0	0	0	1	0	0	1	1	0	7	7	7	10	7	7	7	2	4	4	3	4	4	4	4	4	4	5	7	7
261	1	26	2	19	-3	2	1	4	1	0	0	0	0	1	0	0	1													1	1	1	0	4	3	5	1	4	4	2	2	2	1	1	3	1	1	1	1
262	2	38	1	18	1	0	5	2	2									0	0	0	0	0	0	1	0	0	1	0	0	5	4	3	1	6	6	5	4	3	3	2	2	2	2	3	2	2	4	5	4
263	1	31	1	15	-1	5	4	4	1	1	1	0	1	1	1	1	0													2	5	6	2	5	7	5	1	2	3	3	3	3	2	3	2	2	1	2	2
264	1	28	1	14	2	4	4	1	3									0	0	0	0	0	0	0	1	0	0	0	0	6	5	6	10	5	5	5	2	4	4	3	3	4	3	3	3	2	4	5	3
265	2	35	1	17	0	-2	4	2	2									0	0	1	0	0	0	0	0	0	0	0	0	3	3	3	8	6	5	5	5	4	4	4	4	4	2	3	3	3	1	1	2
266	2	27	1	15	3	-1	5	1	2									0	0	1	0	0	0	1	0	0	0	0	0	5	6	5	3	5	4	3	2	3	3	2	1	1	2	3	3	3	3	6	7
267	1	24	1	14	5	-5	5	1	3									0	1	1	1	1	0	1	0	0	1	1	0	6	7	7	10	6	4	6	4	2	3	3	2	2	2	3	3	3	7	7	7
268	1	21	2	15	-3	5	1	6	1	1	1	0	1	1	0	0	0													1	1	1	0	7	7	7	7	4	4	4	4	3	3	4	4	4	1	1	1
269	1	22	5	15	-3	5	1	4	1	0	1	0	0	1	0	0	0													1	1	1	0	5	5	5	4	3	3	4	4	3	2	2	2	2	1	1	1
270	2	34	1	24	-1	4	3	3	1	1	1	0	1	0	0	1	0													2	4	5	1	6	7	6	5	3	4	3	4	4	2	3	3	3	3	2	2
271	1	31	2	12	4	-1	4	2	2									1	1	1	0	0	0	1	0	0	1	0	0	5	5	3	0	7	7	7	3	2	2	2	1	2	3	4	4	4	4	1	4
272	1	35	1	15	5	5	4	1	2									0	0	1	1	0	0	0	0	0	1	0	0	5	5	4	0	5	7	3	2	4	4	4	4	4	3	3	4	3	4	7	7
273	1	31	1	19	3	-3	4	3	1	0	0	0	0	0	1	1	0													1	1	3	2	6	4	4	2	1	1	3	3	3	3	4	3	4	2	3	1
274	1	38	1	16	4	4	4	1	2									0	0	0	1	0	0	0	0	0	0	0	0	5	5	3	3	6	5	6	5	3	3	3	3	3	3	3	3	3	3	3	1
275	2	23	2	15	-5	5	1	4	1	0	1	0	1	0	0	0	0													1	1	1	0	5	5	6	5	4	4	4	4	4	1	2	2	2	1	1	2
276	1	37	1	16	3	2	5	2	2									0	1	0	1	0	0	0	0	0	0	0	0	5	5	5	2	7	6	4	4	1	2	4	3	4	3	4	4	3	4	6	5
277	1	27	2	18	-3	4	1	5	1	1	1	0	1	1	0	1	0													1	1	1	0	5	6	6	7	4	4	4	4	3	2	3	3	3	1	1	1
278	1	25	4	20	-4	4	1	5	1	1	1	0	1	0	0	0	0													1	1	1	0	7	6	7	5	3	3	3	3	3	2	4	3	3	1	1	1
279	2	32	1	16	4	-2	4	2	1	1	1	0	0	0	1	1	0													2	5	5	1	7	4	2	2	2	2	3	2	4	3	3	3	3	1	1	2
280	1	23	4	14	-5	5	1	4	1	1	1	0	1	1	0	0	0													1	1	1	0	7	7	7	5	4	4	4	4	4	2	3	2	2	1	1	1
281	2	38	1	19	3	3	5	3	1	1	1	0	1	1	0	1	0													5	5	6	0	7	7	7	7	3	3	3	3	3	3	3	3	3	5	5	6
282	1	23	5	17	-5	5	1	4	1	1	0	0	0	1	0	0	0													1	1	1	2	7	7	7	7	4	4	3	3	3	4	4	4	4	1	1	1
283	2	37	1	13	5	-4	4	1	3									0	0	0	0	0	0	1	0	0	0	0	0	7	7	7	10	7	7	7	1	4	4	4	4	4	2	4	3	2	7	7	7
284	1	36	1	20	2	-2	3	2	2									0	1	1	0	0	0	0	0	0	1	1	0	5	5	4	4	5	5	5	6	3	3	4	4	3	3	3	3	3	5	5	5
285	1	39	1	17	0	0	3	2	2									0	1	0	0	0	0	0	0	0	0	0	0	4	4	4	4	6	5	4	6	4	4	3	3	3	3	4	4	3	6	6	6
286	1	37	4	20	-3	3	1	4	1	1	1	0	1	1	0	0	0													1	1	1	1	6	5	5	4	4	4	4	4	4	2	3	3	2	1	1	1
287	2	36	1	18	4	-1	4	3	1	1	1	0	0	0	0	0	1													5	5	6	1	7	7	7	5	4	4	4	4	4	2	4	2	2	3	5	3
288	1	22	1	15	3	3	3	1	2									1	0	0	1	0	0	0	1	0	0	0	0	2	2	4	1	6	6	5	2	2	2	3	3	3	2	4	3	3	1	3	3
289	1	36	1	19	1	3	3	3	1	1	1	0	1	0	1	1	0													3	2	2	2	7	6	5	5	2	3	3	3	2	2	3	3	2	2	4	2
290	1	30	5	18	-5	5	1	5	1	0	1	0	1	1	0	1	0													1	1	1	0	4	5	5	2	4	4	3	3	2	1	2	1	1	1	1	1
291	1	21	1	13	0	4	4	2	1	0	1	0	0	1	0	1	0													1	1	4	0	6	5	6	3	3	3	3	3	2	2	3	3	4	1	4	1
292	1	36	5	20	3	2	1	5	1	1	1	0	0	0	0	0	0													1	1	1	0	7	7	3	3	4	4	4	4	4	2	3	3	3	1	1	1
293	2	36	1	16	5	2	4	1	2									0	0	0	0	0	0	0	1	0	1	0	0	5	5	7	9	7	6	7	5	4	4	4	4	4	4	4	4	4	5	5	7
294	2	37	1	20	3	-3	6	1	3									0	0	1	0	0	0	1	0	1	1	0	0	7	7	7	9	3	5	5	2	3	2	2	2	2	1	1	1	2	7	7	7
295	2	31	1	11	5	2	3	2	2									0	1	1	0	0	0	1	1	0	0	0	0	5	5	5	10	6	5	4	3	1	2	2	1	2	2	2	3	2	4	4	4
296	1	28	1	17	4	-4	3	3	1	1	1	0	0	1	0	1	0													2	3	4	3	7	7	7	4	4	4	4	4	3	4	4	4	4	2	3	4
297	2	30	1	20	4	-1	4	1	2									0	0	1	0	0	0	1	0	0	0	0	0	5	6	6	9	7	7	5	5	3	3	3	3	4	3	4	4	3	3	5	6
298	1	23	1	13	3	4	4	3	2									0	1	0	0	0	0	0	0	0	0	0	0	5	5	6	3	7	6	6	4	3	4	3	3	3	3	3	4	3	4	5	5
299	1	28	3	12	3	4	3	4	1	0	1	0	0	1	0	1	0													1	3	6	0	6	6	4	1	3	3	4	3	4	1	1	1	2	1	1	2
300	1	26	2	17	-4	2	1	4	2									0	1	0	0	0	1	0	0	0	1	0	0	1	1	1	2	7	6	7	7	4	4	4	4	4	4	4	4	4	1	1	1
301	1	29	1	12	0	0	5	3	2									0	0	0	0	0	0	0	1	0	0	0	0	6	6	6	5	7	7	7	6	3	3	3	3	3	3	3	3	3	4	6	4
302	1	29	3	20	-2	4	2	3	2									0	1	0	0	0	0	0	1	0	0	0	0	1	1	1	0	7	7	7	5	3	3	2	2	2	1	2	2	3	1	1	1
303	2	25	1	13	-2	0	5	3	2									1	0	0	0	0	0	0	0	0	1	0	0	1	1	1	0	6	7	6	5	2	2	2	2	2	2	2	2	3	1	5	1
304	1	30	1	14	5	0	4	1	3									0	0	1	1	0	0	0	0	0	1	0	0	5	6	7	10	5	5	6	1	3	3	3	3	3	3	3	3	3	3	6	7
305	1	34	1	23	5	-5	6	1	3									0	0	1	1	0	0	1	0	0	0	0	0	7	7	7	10	5	5	1	1	3	3	1	1	2	3	3	2	2	7	7	7
306	2	30	1	19	2	2	4	3	2									0	0	1	0	0	0	0	1	0	0	0	0	3	3	6	4	6	6	5	4	2	2	3	2	3	2	2	2	2	3	3	2
307	2	33	1	18	2	-5	4	1	3									0	1	0	0	0	0	0	0	0	0	0	0	7	7	7	10	5	5	5	3	2	2	2	2	1	2	1	2	2	5	7	5
308	1	39	1	19	4	4	5	3	1	1	1	0	0	0	0	1	0													3	3	3	5	6	5	6	4	3	3	3	3	3	3	4	3	3	2	3	3
309	1	33	1	15	3	3	3	2	2									0	0	1	0	0	0	0	0	0	0	0	0	2	2	3	0	7	7	7	3	4	4	4	4	4	3	3	3	3	1	3	4
310	1	25	1	18	3	-3	3	1	2									0	1	0	1	0	0	0	1	0	0	0	0	1	1	2	2	7	7	6	5	2	4	3	3	4	3	3	3	3	1	1	1
311	1	26	4	19	0	3	1	4	1	1	1	0	1	0	0	0	0													1	1	1	0	6	6	5	4	3	3	3	2	3	1	2	1	2	1	1	1
312	1	29	1	18	2	2	4	3	1	0	1	0	1	0	1	1	0													3	4	6	1	5	4	6	2	3	3	4	3	3	2	3	2	2	3	4	5
313	2	26	1	15	3	-1	5	2	2									0	1	1	0	0	0	0	0	0	0	0	0	6	6	6	9	4	4	4	2	2	2	2	2	2	1	1	1	2	6	6	5
314	2	26	1	19	5	-2	5	2	2									0	0	1	0	0	0	0	0	0	0	0	0	4	5	6	5	5	5	5	2	3	4	3	3	3	4	4	4	4	3	5	7
315	1	29	1	17	5	3	4	2	2									0	1	0	0	0	0	0	0	1	0	0	0	3	6	5	7	7	6	7	3	1	2	3	1	3	1	4	3	2	2	5	7
316	1	38	1	19	-3	4	3	4	1	1	1	0	1	0	1	0	0													2	2	2	0	7	5	5	3	3	3	3	3	3	3	3	3	4	2	1	2
317	2	38	1	11	5	-5	6	1	3									0	1	1	0	0	0	0	0	0	0	0	0	7	7	7	10	3	1	1	1	1	1	1	1	1	1	3	1	2	7	7	7
318	2	36	1	6	5	-5	5	1	2									0	1	1	0	0	0	1	0	0	1	1	0	5	5	5	0	7	7	7	7	1	1	1	1	1	4	4	4	4	5	1	5
319	1	38	1	17	-3	4	4	3	1	1	1	0	1	0	0	0	0													2	5	2	2	5	6	5	4	4	4	3	3	3	2	4	3	3	1	3	4
320	2	28	1	12	3	-1	6	1	2									0	0	1	0	0	0	1	1	0	0	0	0	6	6	4	6	4	6	4	2	2	2	2	2	2	2	3	2	2	4	6	4
321	1	29	5	19	-5	5	1	5	1	0	1	0	1	1	0	1	0													1	1	1	0	4	4	5	2	4	4	4	4	4	1	1	1	1	1	1	1
322	2	31	1	18	5	-5	5	1	3									0	1	1	1	0	0	1	0	0	1	0	0	7	7	7	10	7	7	7	5	4	4	4	4	4	2	4	3	3	7	7	7
323	2	37	1	6	5	0	5	1	2									0	1	1	0	0	0	1	0	0	1	1	0	7	7	7	10	7	7	7	1	4	4	4	4	4	3	4	3	3	6	6	7
324	1	27	1	7	-1	2	3	3	1	1	1	0	1	0	0	1	0													3	3	3	4	5	7	7	5	4	4	3	3	2	3	4	3	3	1	1	1
325	1	34	2	12	-5	5	2	4	1	0	1	0	1	0	0	0	0													1	1	2	0	7	7	7	7	4	4	4	4	4	4	4	4	4	1	1	1
326	1	28	3	15	-1	2	3	2	2									0	0	1	0	0	0	0	1	0	0	0	0	2	3	4	7	6	6	6	4	3	3	3	2	2	4	3	4	4	3	5	2
327	2	36	1	11	0	0	5	1	3									0	0	1	0	0	0	0	0	0	0	0	0	7	7	7	10	4	4	4	4	4	4	4	4	4	2	2	2	2	7	7	7
328	1	36	2	15	-4	5	1	4	1	1	1	0	1	0	0	0	0													1	1	1	0	5	5	6	4	4	4	3	3	3	2	4	3	3	1	1	1
329	1	39	1	11	5	3	5	1	3									0	1	0	0	0	0	0	0	0	0	0	0	6	6	7	9	7	7	6	7	4	4	3	2	2	4	4	3	4	6	7	6
330	1	29	5	19	-4	5	1	5	1	1	1	0	1	1	0	0	0													1	1	1	0	7	7	5	5	4	4	4	4	4	2	4	2	3	1	1	1
331	2	33	1	20	3	2	4	3	2									0	1	0	0	0	1	0	0	1	0	0	0	2	4	3	8	6	5	6	3	2	3	3	4	3	1	3	1	2	1	2	2
332	2	33	1	16	-1	-3	4	1	2									0	1	1	0	0	0	1	0	0	0	0	0	5	5	5	7	5	5	5	3	2	2	2	2	2	1	2	1	2	3	5	6
333	1	20	1	14	4	3	6	2	2									0	1	1	0	0	0	0	0	0	0	0	0	5	5	4	2	5	7	5	2	2	1	3	3	3	1	2	1	2	3	2	5
334	1	20	1	12	5	3	4	2	2									0	0	1	0	0	0	1	0	0	0	0	0	4	5	6	8	7	3	2	2	2	2	2	2	2	1	3	2	2	5	7	3
335	2	38	1	14	5	-5	6	1	3									0	0	1	1	0	0	1	0	0	1	0	0	7	7	7	10	6	5	5	3	1	1	2	3	2	3	3	3	3	7	7	7
336	2	38	1	15	4	-5	4	1	3									0	0	1	1	0	0	0	0	0	0	1	0	6	6	6	5	6	6	6	2	2	3	3	3	1	2	3	2	3	5	7	6
337	2	33	1	15	4	3	5	2	2									0	1	1	0	0	0	1	0	0	0	0	0	5	6	7	3	6	7	7	5	2	2	2	2	2	2	2	2	2	5	6	5
338	1	32	1	14	0	3	5	2	2									1	0	0	0	0	0	0	0	0	0	0	0	6	6	7	8	7	5	4	2	3	3	2	2	4	1	2	2	2	4	7	6
339	2	37	3	23	-3	-3	3	4	2									0	1	0	0	0	0	0	0	0	1	1	0	1	4	2	0	7	6	6	5	2	3	4	4	3	4	4	4	4	1	1	2
340	2	32	1	4	2	3	2	5	1	0	1	1	0	0	0	0	0													7	6	5	8	3	4	6	7	3	2	3	3	4	2	2	3	4	6	4	4
341	2	30	1	16	4	2	4	2	2									0	1	1	0	0	0	0	0	0	0	0	0	3	6	4	6	7	7	1	5	4	4	3	3	4	2	4	3	3	3	5	6
342	2	33	3	18	4	2	2	5	1	1	0	0	1	1	0	0	0													1	1	5	0	7	7	5	5	4	4	3	4	3	2	3	2	3	1	1	1
343	1	32	1	16	5	2	5	1	3									0	1	0	0	0	0	0	1	0	0	0	0	7	7	6	6	7	7	4	3	4	4	4	4	4	4	4	4	4	5	6	4
344	1	36	1	15	4	-3	5	1	2									0	0	0	1	0	0	1	0	0	1	1	0	6	6	6	7	7	6	6	7	4	4	4	4	4	4	4	4	4	6	7	7
345	2	30	5	13	-5	5	1	6	1	1	1	0	1	0	0	0	0													1	1	1	4	7	6	6	7	4	3	4	4	3	1	1	1	4	1	1	1
346	1	30	1	18	3	0	3	1	2									0	0	1	0	0	0	0	0	0	0	0	0	4	4	5	2	6	6	6	4	3	3	3	2	3	3	4	4	4	4	5	5
347	2	31	1	13	3	-1	4	1	3									0	0	0	0	1	0	1	0	0	1	0	0	5	6	3	8	6	6	4	2	3	3	3	3	3	3	3	3	3	3	4	5
348	2	36	1	26	5	0	5	3	1	0	0	0	0	0	0	1	0													7	7	7	10	5	5	5	5	3	3	3	3	3	3	3	3	3	5	5	7
349	1	34	2	19	-4	4	1	3	1	1	1	0	1	1	0	0	0													1	1	1	0	7	6	7	5	3	3	4	4	4	4	4	4	4	1	1	1
350	1	39	2	18	-5	4	1	4	1	1	1	0	1	1	0	1	0													1	1	1	1	6	7	5	5	3	3	3	3	3	1	2	1	3	1	1	1
351	2	38	2	10	0	0	1	3	1	0	1	0	1	0	0	1	0													1	1	1	2	5	5	5	4	3	3	3	3	3	2	3	3	3	1	1	1
352	1	37	3	19	4	5	2	3	1	1	0	0	0	1	0	1	0													1	5	2	6	7	6	6	5	4	4	4	4	4	3	4	4	3	1	1	3
353	1	29	1	19	3	-1	4	1	2									0	0	1	0	0	0	0	1	0	0	0	0	5	5	6	8	6	5	5	4	2	2	2	2	1	2	2	2	2	3	6	6
354	1	29	3	23	0	4	2	3	1	1	0	0	0	1	0	0	0													1	1	1	0	7	7	7	7	4	4	4	4	3	4	4	4	4	1	1	1
355	1	34	2	4	-3	5	1	2	2									0	1	0	0	0	0	0	1	0	0	0	0	2	2	3	3	5	4	4	4	4	4	3	4	2	2	4	2	3	3	1	3
356	1	26	3	19	-1	5	2	4	2									0	1	0	0	0	0	0	0	0	0	0	0	1	1	4	1	7	7	7	7	4	4	3	2	3	2	3	2	4	1	2	1
357	2	35	1	15	5	1	5	1	2									0	0	0	0	0	0	1	0	0	0	0	0	6	6	6	9	7	7	7	5	1	1	1	1	1	3	3	3	3	5	6	6
358	1	27	4	12	-5	5	1	5	1	1	1	1	1	1	0	1	0													1	1	1	0	7	7	7	7	4	4	4	4	4	2	3	2	2	1	1	1
359	2	28	4	20	0	4	1	4	1	1	1	0	1	1	0	1	0													1	1	1	0	7	6	4	4	4	4	4	4	4	3	4	3	4	1	1	1
360	1	31	3	17	4	4	3	3	1	0	1	0	1	0	0	1	0													1	1	2	0	7	6	6	3	4	4	4	4	4	2	3	2	4	1	1	5
361	2	37	1	18	3	3	5	3	1	0	1	0	0	0	0	1	0													3	3	3	7	6	5	5	4	2	2	3	2	2	1	2	1	2	2	3	2
362	2	27	1	16	0	3	5	3	1	1	0	1	0	0	0	0	1													3	3	5	0	6	6	6	2	2	3	3	3	3	2	4	3	3	2	4	5
363	2	30	1	23	0	2	3	4	1	1	1	0	0	0	0	0	0													1	3	4	2	7	7	7	6	1	4	4	4	4	2	4	2	2	4	4	2
364	1	27	3	17	0	0	3	2	2									0	1	0	0	0	0	0	0	0	0	0	0	3	4	4	9	7	6	6	6	3	4	4	3	3	2	3	3	4	3	4	3
365	1	29	1	15	2	4	3	3	2									0	1	0	0	0	0	0	1	1	0	0	0	2	2	2	0	6	6	5	3	3	3	3	3	3	3	3	3	3	1	2	2
366	1	37	1	16	5	-3	5	1	3									0	0	1	0	0	0	0	1	0	0	0	0	7	7	7	10	6	7	4	1	3	3	3	3	3	3	3	3	4	5	7	7
367	2	34	1	14	4	0	4	1	2									0	0	1	0	0	0	0	0	0	0	0	0	5	6	5	7	5	5	4	4	3	3	2	3	2	2	3	3	3	6	5	5
368	1	25	1	14	5	-4	5	1	2									0	1	0	0	0	0	0	1	1	1	0	0	7	7	7	8	7	7	6	3	2	2	2	3	2	2	3	2	2	7	7	6
369	1	28	1	17	0	-2	3	2	2									0	1	1	0	0	0	1	0	0	1	0	0	4	6	5	8	6	7	3	3	1	2	3	2	3	3	4	3	3	1	3	3
370	1	34	1	12	5	-3	5	1	3									0	1	1	0	0	0	0	0	0	0	0	0	7	7	7	10	5	3	2	4	3	3	2	2	2	3	3	3	3	7	7	7
371	1	31	3	17	-1	1	3	3	1	0	1	0	1	1	0	0	0													3	3	1	0	7	6	4	5	3	3	3	3	3	3	3	4	3	2	2	2
372	1	39	1	16	1	-2	5	1	3									1	1	1	0	0	0	0	1	0	0	0	0	6	6	6	5	7	6	6	1	4	4	4	4	4	3	4	3	3	1	5	6
373	1	25	3	17	3	2	3	4	2									0	1	0	0	0	0	0	0	0	0	0	0	2	2	2	0	7	7	7	7	1	2	3	3	2	2	3	3	4	1	1	3
374	1	37	1	14	-2	4	4	2	1	1	1	0	1	1	0	1	0													1	2	1	2	7	7	4	4	3	3	3	3	4	3	4	4	4	1	3	3
375	1	21	3	14	0	5	2	4	1	0	0	0	0	1	0	1	0													2	2	1	0	7	5	5	3	4	4	4	3	3	2	4	2	2	1	1	1
376	1	20	2	13	0	3	1	5	1	0	1	0	0	0	0	0	0													1	1	1	0	5	5	5	4	3	3	4	3	3	1	2	1	1	1	1	1
377	2	33	1	12	3	-2	4	1	2									0	1	0	0	0	0	0	0	0	0	0	0	5	5	5	4	5	5	4	3	3	3	2	2	3	3	3	3	3	3	5	5
378	2	23	1	12	5	-5	6	1	3									0	0	1	1	1	0	1	0	0	1	1	0	7	7	7	10	7	7	7	1	1	1	1	1	1	1	4	4	1	7	7	7
379	1	35	1	13	4	-2	6	1	3									0	0	0	1	0	0	0	1	0	0	0	0	7	7	6	8	6	5	3	3	3	4	2	3	2	2	3	3	2	6	6	7
380	1	39	1	15	4	2	4	1	2									0	0	0	0	0	0	0	1	0	0	0	0	5	5	6	6	5	5	4	4	4	4	3	3	3	3	3	2	3	5	5	4
381	2	38	1	19	4	-3	5	1	3									0	1	1	0	0	0	0	0	0	0	0	0	7	7	7	9	5	5	4	2	3	2	2	2	2	2	3	2	2	7	7	7
382	2	35	1	20	3	2	5	3	2									1	0	0	0	0	0	0	1	0	0	0	0	6	6	3	3	7	6	6	6	4	4	4	4	3	3	3	4	3	3	6	5
383	1	34	3	18	-3	5	2	3	1	0	1	1	1	1	0	1	0													1	1	1	0	3	5	2	1	3	3	3	3	3	1	2	2	2	1	1	2
384	1	25	1	17	3	3	4	2	2									0	0	0	1	0	0	0	1	0	0	0	0	5	6	5	2	6	6	6	3	2	2	2	2	2	2	2	2	2	3	5	3
385	2	29	1	3	3	0	5	1	3									1	1	0	0	0	0	0	1	0	0	0	0	5	5	5	7	5	7	6	4	3	3	4	4	4	3	3	3	3	4	7	4
386	1	29	1	12	-1	-2	4	3	2									0	0	0	0	0	0	1	0	0	0	0	0	4	4	6	0	4	5	4	3	3	3	4	3	3	2	3	2	2	2	5	3
387	1	22	3	15	0	4	2	3	1	1	1	0	0	0	0	0	0													1	1	1	0	7	7	7	5	3	3	4	4	4	4	4	3	3	1	1	1
388	2	36	1	20	5	-2	6	1	3									0	0	0	0	0	0	1	0	0	0	0	0	7	7	7	8	7	7	7	5	4	4	3	3	3	3	3	3	3	6	7	6
389	1	37	5	20	-2	5	1	4	1	0	1	0	1	1	0	0	0													1	1	1	0	5	5	6	1	4	4	4	4	3	1	2	2	2	1	1	1
390	2	38	1	27	0	2	5	2	2									0	1	0	1	0	0	0	1	0	0	0	0	2	2	4	8	6	7	6	3	3	3	4	4	4	3	4	3	3	3	5	5
391	1	28	2	16	-3	4	1	6	1	0	1	0	1	0	0	1	0													1	1	1	0	7	7	6	7	4	3	4	3	3	3	4	3	4	1	1	1
392	1	23	1	14	4	3	4	2	2									0	1	0	0	0	0	0	0	0	1	0	0	5	5	5	0	5	5	7	3	4	4	4	4	4	3	3	3	3	1	4	4
393	1	35	1	22	4	-3	6	1	2									0	0	1	1	0	0	1	0	1	1	0	0	5	6	7	2	6	7	3	3	3	2	3	4	4	3	4	3	3	5	5	6
394	1	26	5	18	-5	3	1	5	1	0	1	0	1	1	1	0	0													1	1	1	0	4	5	3	3	4	4	4	4	3	1	1	1	1	1	1	1
395	1	20	1	13	4	3	4	3	2									0	1	1	1	0	0	0	0	0	1	0	0	7	7	1	8	5	4	2	2	2	3	3	2	2	1	3	3	2	1	3	6
396	1	32	1	19	4	4	3	2	2									0	0	0	1	0	0	0	1	0	0	0	0	2	5	6	7	6	6	5	5	2	3	3	3	3	3	3	3	3	4	5	5
397	1	31	2	22	-5	5	1	6	1	1	1	0	1	1	0	1	0													1	1	1	1	7	7	7	2	4	4	4	4	3	1	3	2	1	1	1	1
398	1	37	1	12	5	-3	6	1	2									0	1	1	0	0	0	0	1	1	1	0	0	7	7	7	10	5	5	5	3	3	3	3	1	3	1	3	2	3	3	7	7
399	1	35	3	11	-5	4	3	4	1	1	0	1	1	1	0	1	0													2	2	3	1	7	7	7	7	4	4	4	4	4	4	4	4	4	1	1	1
400	1	38	1	19	2	4	4	3	1	0	0	0	1	0	1	1	0													5	6	5	7	6	5	2	3	4	3	3	3	2	3	3	3	3	2	3	2
401	1	36	1	16	2	-1	5	3	1	0	1	0	1	0	0	1	0													4	5	5	1	6	5	7	3	4	4	4	4	4	3	4	3	3	1	3	5
402	1	32	1	18	1	3	4	3	1	1	1	0	1	0	0	1	0													2	2	5	0	6	5	5	4	4	4	4	4	4	3	4	4	4	2	4	2
403	1	31	2	18	-1	4	1	3	1	1	1	0	1	1	0	1	0													1	1	1	1	6	6	4	5	4	4	4	4	4	3	3	3	3	1	1	1
404	2	28	1	17	4	1	4	3	2									0	1	1	0	0	0	0	0	0	1	0	0	5	6	5	3	6	5	4	4	3	3	3	3	4	3	4	4	4	3	5	7
405	1	37	1	19	3	2	3	2	2									0	0	0	0	0	0	0	1	0	0	0	0	2	5	2	3	5	4	5	4	2	2	2	2	2	2	2	2	3	1	1	4
406	1	37	5	21	-5	5	1	5	1	1	1	1	1	1	0	0	0													1	1	1	0	7	5	5	5	4	4	4	4	3	2	3	2	2	1	1	1
407	1	27	5	18	-5	4	1	3	1	0	1	0	1	1	0	1	0													1	1	1	0	7	7	7	5	4	4	4	4	2	1	3	3	2	1	1	1
408	1	31	2	18	-4	5	1	5	1	1	1	0	1	1	0	0	0													1	1	1	0	5	5	5	5	4	4	3	3	2	2	3	3	3	1	1	1
409	1	31	1	16	-1	-1	4	3	2									0	0	0	0	0	0	0	1	1	1	0	0	3	4	4	3	7	5	1	1	2	2	2	2	2	3	3	3	3	1	3	4
410	2	22	1	15	4	-1	4	2	2									0	0	1	0	0	0	1	0	0	0	0	0	5	6	6	3	7	6	7	3	2	2	3	3	2	2	3	2	3	4	5	5
411	1	21	3	15	2	5	2	3	1	0	1	0	0	0	0	0	0													1	1	2	0	7	6	7	3	2	2	4	4	4	1	3	2	1	1	1	1
412	1	30	1	20	2	3	6	2	2									0	0	0	0	0	0	0	1	0	0	0	0	4	4	5	7	5	7	4	3	2	2	2	2	2	2	2	2	3	2	7	2
413	2	37	2	18	-3	4	1	6	1	1	1	0	1	0	0	0	0													1	1	1	0	5	5	5	5	3	3	3	3	3	2	2	2	2	1	1	1
414	2	29	5	19	-5	2	1	5	1	1	0	0	1	0	0	0	0													1	1	1	0	7	7	4	6	4	4	3	3	1	2	3	2	2	7	1	1
415	2	36	1	12	4	1	5	2	2									0	0	1	0	0	0	0	0	1	1	0	0	6	7	5	9	4	3	3	1	2	2	2	2	3	2	3	3	4	6	6	7
416	1	37	4	18	-5	5	1	4	1	1	1	0	1	0	0	0	0													1	1	1	1	7	7	7	7	4	4	4	4	4	2	4	3	3	1	1	1
417	1	27	1	20	5	-5	3	2	3									0	0	1	0	0	0	1	0	0	1	1	0	5	4	5	5	7	7	7	5	2	4	3	3	2	4	4	4	4	5	5	7
418	2	20	5	12	-3	5	1	5	1	0	1	0	1	1	0	0	0													1	1	1	0	7	7	7	7	4	4	4	4	4	2	3	2	3	1	1	1
419	1	39	3	16	-5	0	2	2	2									0	0	0	0	0	0	0	0	0	1	0	0	1	1	1	0	7	7	7	7	4	4	4	4	4	4	4	4	4	1	1	1
420	2	39	1	16	0	-3	5	2	2									0	1	1	1	1	1	0	0	0	1	1	0	6	6	6	7	6	6	6	6	3	3	3	3	3	3	3	3	3	3	5	5
421	1	33	1	16	3	-4	4	2	3									0	0	0	0	0	0	0	0	0	1	0	0	6	6	5	7	7	7	7	5	4	3	4	4	4	4	4	4	4	4	4	3
422	2	36	1	15	-1	0	3	1	3									0	1	1	0	0	0	0	0	0	0	0	0	4	3	1	5	4	2	5	3	2	3	2	2	2	3	2	3	1	4	4	4
423	2	38	1	17	0	1	4	2	2									0	1	0	0	0	0	0	0	0	1	0	0	2	2	2	1	5	5	5	4	2	2	2	2	2	2	3	2	3	2	2	3
424	1	24	1	16	4	2	4	2	2									0	1	0	1	0	0	1	1	1	1	0	0	5	5	6	9	6	5	6	2	2	2	2	2	2	1	2	1	2	5	5	7
425	1	20	2	14	-3	4	1	4	1	0	1	0	1	1	1	0	0													1	2	1	0	5	4	6	4	3	3	4	4	3	1	2	2	2	1	1	1
426	2	29	3	8	0	3	3	3	2									0	0	0	0	0	0	0	1	0	0	0	0	1	1	1	0	7	7	7	6	3	4	4	4	4	1	4	3	2	2	2	1
427	1	31	1	15	0	0	4	1	2									0	0	1	1	0	0	0	1	0	0	0	0	7	6	5	4	6	6	4	2	3	3	3	3	3	2	2	2	3	5	6	7
428	1	36	1	21	3	-3	3	3	2									0	0	1	0	0	0	0	1	0	1	0	0	2	2	2	7	6	6	6	3	4	4	4	3	3	3	4	3	3	1	2	2
429	2	37	1	14	4	3	3	2	3									0	0	0	0	0	0	0	1	0	0	0	0	4	5	6	2	6	5	4	5	3	3	4	4	4	3	3	3	3	2	3	1
430	1	29	2	18	-4	3	1	5	1	0	1	0	1	1	0	0	0													1	1	1	0	5	6	4	4	3	4	3	2	3	2	1	1	3	1	1	1
431	2	37	5	15	-5	5	1	5	1	1	1	0	1	1	0	0	0													1	1	1	0	7	7	7	7	4	4	4	4	4	4	4	4	4	1	1	1
432	1	28	1	12	-4	3	5	2	2									0	1	1	0	0	0	0	0	0	1	0	0	6	6	6	0	6	5	6	4	3	3	3	3	3	2	3	3	3	2	6	2
433	2	32	1	20	0	2	3	2	1	1	0	0	0	1	0	1	0													2	4	7	2	7	7	7	7	2	2	3	3	4	3	3	4	4	1	4	2
434	1	28	3	17	-3	4	2	3	1	1	1	1	1	1	0	1	0													1	1	1	2	6	6	3	2	4	4	4	4	3	2	3	2	2	1	1	1
435	1	26	1	5	5	-4	4	1	3									0	0	1	0	0	0	1	0	1	1	0	0	5	7	7	10	5	5	3	2	3	3	3	2	3	3	3	3	3	7	7	7
436	1	31	3	12	-3	4	3	4	2									0	1	0	0	0	0	0	0	0	0	0	0	1	1	1	2	6	5	6	4	4	4	3	3	3	3	3	3	3	1	2	1
437	1	32	1	13	0	0	5	1	3									0	0	0	1	0	0	0	1	0	0	0	0	5	4	4	9	5	6	5	5	4	4	4	4	4	4	4	4	4	4	4	4
438	1	29	1	15	3	3	3	4	1	0	1	0	1	1	0	1	0													4	4	4	1	5	5	4	2	3	3	3	3	3	3	3	3	3	4	2	7
439	1	37	3	16	-5	-1	3	3	2									0	0	0	0	0	0	0	1	0	1	0	0	4	4	3	1	7	7	7	7	4	4	4	4	4	3	4	4	3	1	1	2
440	2	32	1	20	3	-3	4	1	2									0	0	1	0	0	0	1	1	0	0	0	0	6	5	6	8	5	5	6	3	1	2	1	2	2	2	3	3	3	5	5	6
441	1	36	1	23	4	0	5	1	2									0	1	0	0	0	0	0	0	0	1	0	0	5	5	6	6	7	5	4	3	2	2	3	3	4	4	4	4	4	5	6	7
442	1	24	5	16	-5	5	1	6	1	0	0	0	1	1	0	0	0													1	1	1	0	6	7	7	5	4	4	4	4	4	2	4	3	3	1	1	1
443	1	35	1	16	0	0	5	2	2									0	0	1	0	0	0	0	1	0	0	0	0	5	5	5	8	7	7	7	5	4	4	4	4	4	4	4	4	4	2	5	4
444	1	39	1	15	0	-4	5	1	3									0	1	1	1	1	0	1	0	1	1	1	0	5	5	4	2	6	6	6	2	2	4	3	3	3	3	3	4	3	5	6	7
445	2	30	1	14	0	-1	5	3	2									0	1	1	0	0	0	1	0	0	0	0	0	7	7	7	10	7	7	7	5	3	4	4	4	4	4	4	4	4	6	7	7
446	1	30	3	21	0	0	3	1	2									0	0	0	0	0	0	0	0	0	1	0	0	1	1	1	0	6	6	5	3	4	4	4	4	4	3	4	2	2	1	1	2
447	1	35	1	16	3	-3	5	1	3									0	1	1	0	0	0	0	0	0	1	0	0	4	4	4	7	6	5	3	3	2	2	2	2	3	3	3	2	2	3	5	6
448	1	24	1	13	4	1	5	1	2									0	1	1	0	0	0	0	1	0	0	0	0	5	5	4	2	5	5	6	3	3	3	3	2	2	2	3	3	4	1	5	5
449	1	24	3	17	4	-2	2	5	1	1	1	0	0	0	0	0	0													1	3	1	2	7	7	7	6	4	4	2	2	3	1	2	1	1	1	1	2
450	1	39	1	27	4	2	4	2	2									0	0	0	0	0	0	0	1	0	0	0	0	4	4	4	1	5	4	2	5	4	4	4	3	3	1	1	1	1	3	5	6
451	1	31	1	19	3	-3	5	1	3									1	1	1	0	0	0	0	1	0	0	0	1	6	6	5	9	6	5	5	4	1	2	2	2	2	3	3	3	3	6	7	7
452	1	37	2	19	3	4	1	3	1	0	1	0	1	1	0	0	0													1	1	1	0	7	7	7	5	4	4	4	3	3	3	3	3	3	1	1	1
453	1	37	1	17	4	-5	6	1	2									0	0	0	0	0	0	1	0	0	0	0	0	5	4	4	8	6	5	5	4	4	4	4	4	3	1	4	3	2	2	6	4
454	1	21	5	12	-5	5	1	3	1	1	1	0	1	1	0	0	0													1	1	1	0	7	7	7	7	4	4	3	3	3	2	3	3	3	1	1	1
455	1	30	3	16	0	2	2	3	1	1	1	0	1	1	0	1	0													1	4	6	3	5	5	4	3	3	2	3	3	3	1	2	1	2	1	1	3
456	2	32	1	19	0	-1	4	4	1	1	1	0	0	0	0	0	0													3	4	6	7	6	6	6	4	1	3	3	3	3	2	3	2	3	2	1	3
457	1	39	1	18	4	-2	5	1	3									0	0	0	1	0	0	0	0	0	1	0	0	6	7	5	9	6	6	5	3	2	2	2	3	2	3	3	3	3	7	7	7
458	2	22	3	14	-2	3	3	3	2									0	0	0	0	0	0	0	1	1	1	0	0	4	4	3	2	5	5	5	3	4	4	4	4	4	3	3	4	4	2	3	2
459	1	37	1	16	3	-3	5	1	2									0	1	0	0	0	0	1	0	0	1	1	0	6	6	6	3	6	7	7	5	3	4	4	4	4	4	4	4	4	6	6	6
460	1	24	1	12	4	2	5	1	2									0	0	0	1	1	0	0	1	0	1	0	0	6	1	5	7	7	6	6	5	3	3	3	2	3	3	3	3	2	5	6	6
461	1	33	1	15	5	-5	4	1	3									0	1	0	0	1	0	1	0	1	1	1	0	7	7	7	10	7	7	7	2	4	3	2	2	2	4	4	4	4	7	7	7
462	1	32	1	18	1	3	3	3	1	0	0	0	0	1	0	1	1													1	2	2	2	7	6	6	4	2	2	2	2	1	1	3	1	2	2	3	6
463	1	21	5	12	-5	5	1	5	1	0	0	0	1	0	0	0	0													1	1	1	0	7	5	7	7	4	4	3	3	3	2	3	3	3	1	1	1
464	1	33	1	15	-2	4	3	2	2									0	0	0	0	0	0	0	1	0	0	0	1	3	3	1	7	5	7	7	4	4	4	3	3	2	1	2	2	2	1	2	1
465	1	32	1	10	4	0	4	1	2									0	1	1	1	0	0	0	0	0	0	0	0	5	6	7	8	5	6	5	2	4	4	3	3	3	1	3	2	3	5	6	7
466	2	26	3	11	-1	3	2	5	1	1	1	0	1	1	0	1	0													2	2	3	3	5	5	6	3	3	3	3	2	2	2	3	2	2	1	2	4
467	1	37	3	12	-5	4	1	4	1	0	1	0	1	0	0	0	0													1	1	1	0	7	7	5	5	4	4	3	3	3	2	3	2	3	1	1	1
468	1	31	1	12	4	2	5	1	3									0	0	0	1	0	0	0	0	0	0	0	0	5	5	5	9	6	6	4	4	4	4	4	4	4	3	3	3	4	3	5	4
469	1	35	1	19	0	-1	4	3	2									0	1	0	0	0	0	0	0	0	1	0	0	1	3	3	1	7	6	4	3	2	3	3	3	3	4	4	4	4	3	3	5
470	1	33	1	21	5	-5	6	1	2									0	0	1	0	0	0	1	0	0	1	0	0	7	7	7	0	7	7	7	7	4	4	4	3	4	3	4	4	4	5	7	7
471	1	35	2	17	-4	5	1	4	1	0	1	0	1	1	0	0	0													1	1	1	0	7	7	6	6	3	3	3	3	3	3	4	2	3	1	1	1
472	2	34	1	20	5	-5	5	1	2									0	1	0	0	0	1	1	0	0	1	0	0	5	4	4	0	7	7	7	7	3	3	2	3	3	4	4	4	4	5	6	7
473	2	22	1	14	4	1	4	2	2									0	1	1	0	0	0	1	0	0	0	0	1	5	5	7	6	6	7	6	4	3	4	4	4	4	2	4	3	4	2	6	3
474	1	39	1	13	3	-2	4	1	2									0	1	1	0	0	0	1	0	0	0	0	0	4	4	5	3	3	5	5	3	2	3	3	3	2	1	3	2	2	3	4	5
475	1	35	1	17	5	-4	5	1	3									0	0	1	1	1	0	1	0	0	1	0	0	7	7	7	10	6	6	6	4	4	4	4	4	4	3	3	3	3	7	7	7
476	1	30	2	18	-4	4	1	3	1	1	1	0	1	1	0	1	0													1	1	1	0	5	6	5	2	2	4	3	2	2	2	4	2	2	1	1	1
477	1	24	1	16	3	-2	4	1	2									0	0	1	0	0	0	0	1	0	0	0	0	4	4	4	7	5	4	4	4	2	3	2	2	2	2	2	2	2	2	4	3
478	1	38	2	17	-2	4	1	4	1	0	0	0	1	0	0	0	0													1	1	1	1	6	5	5	5	4	4	4	4	4	3	4	3	3	1	1	1
479	1	33	3	19	-2	5	1	2	2									0	0	0	0	0	0	0	0	0	1	0	0	1	1	1	2	7	7	7	5	2	2	4	4	4	4	4	4	4	1	1	2
480	2	30	1	18	0	3	6	1	2									0	1	0	0	0	0	0	0	1	1	0	0	7	7	7	8	7	7	7	7	4	4	3	3	4	3	4	3	3	6	7	5
481	1	35	2	18	-2	3	4	4	1	0	0	0	1	1	0	1	0													1	1	1	0	7	7	7	7	4	4	4	4	4	3	4	3	2	1	1	7
482	1	34	2	18	-4	3	1	5	1	0	1	0	0	0	0	0	0													1	1	1	0	5	5	3	4	4	4	4	4	4	3	4	3	2	1	1	1
483	2	21	1	13	5	-4	6	1	2									0	0	1	1	0	0	0	0	0	0	0	0	6	7	7	10	7	7	7	5	4	4	4	4	4	4	4	4	4	6	7	7
484	1	38	3	18	1	2	3	5	1	0	1	0	1	0	0	1	0													2	3	2	2	6	6	5	4	4	4	4	4	4	3	4	3	3	1	1	1
485	1	36	4	20	-5	5	1	6	1	0	1	0	1	0	0	0	0													1	1	1	0	6	6	6	5	4	4	4	4	4	3	4	4	3	1	1	1
486	1	31	1	18	4	5	3	2	1	1	0	0	0	1	0	1	0													5	5	6	0	6	7	6	1	3	3	3	3	3	1	2	2	3	1	3	7
487	1	32	1	18	-1	3	4	4	1	0	1	0	1	0	0	1	0													1	1	1	8	5	5	4	3	3	3	3	3	3	2	3	3	3	1	1	1
488	1	20	4	13	-4	-2	1	6	1	1	1	0	0	0	0	0	0													1	1	1	0	7	7	7	7	3	3	4	4	3	1	2	2	2	1	1	1
489	1	35	4	20	-5	4	1	5	1	1	1	0	1	1	0	0	1													1	1	1	0	7	5	5	2	4	4	3	3	2	3	3	3	2	1	1	1
490	1	32	1	19	0	1	5	2	1	0	1	0	1	1	0	1	0													3	6	6	4	5	5	5	2	4	4	3	3	2	2	3	3	3	3	5	4
491	2	26	1	10	5	-5	5	1	3									0	0	1	0	0	0	0	0	0	0	0	0	7	7	7	10	7	7	7	1	1	3	1	1	1	1	1	1	1	7	7	7
492	2	30	1	17	5	-5	6	1	3									0	0	1	0	1	0	1	0	0	1	0	0	7	7	7	10	5	2	5	1	4	4	3	3	3	4	4	4	3	7	7	7
493	1	22	3	12	-4	5	2	2	2									0	1	1	0	0	0	0	1	0	0	0	0	1	1	1	1	5	4	5	2	3	3	4	4	4	1	1	1	1	1	1	1
494	2	29	1	20	3	1	6	2	2									0	0	1	0	0	0	0	1	0	0	0	0	3	3	3	4	6	7	7	5	4	4	4	2	2	3	3	2	2	5	6	2
495	2	32	1	15	5	3	3	1	2									0	1	0	0	0	0	0	0	0	0	0	0	3	3	4	0	7	4	4	4	1	1	3	4	3	1	1	1	1	4	4	5
496	1	39	4	18	-5	5	1	5	1	1	1	0	1	0	0	0	0													1	1	1	0	7	7	7	7	4	4	4	4	4	4	3	3	4	1	1	1
497	1	39	1	16	0	3	4	2	2									0	0	0	0	0	0	0	1	0	0	0	1	2	3	2	2	6	5	6	5	3	3	4	4	4	3	4	4	3	2	2	2
498	2	32	4	22	-1	-1	1	3	2									0	1	0	0	0	1	0	0	0	0	0	0	1	1	1	5	5	6	4	7	4	4	3	3	2	3	3	3	3	1	1	1
499	1	39	3	7	-5	5	1	4	2									0	0	0	0	0	0	0	1	1	0	0	0	1	1	1	0	7	7	7	5	4	4	4	4	4	4	4	4	4	1	1	1
500	1	36	1	24	-1	-2	4	2	2									0	0	1	1	0	0	0	1	0	0	0	0	4	4	3	2	5	5	5	3	2	2	2	2	2	1	2	2	2	3	5	4
501	1	37	1	23	4	4	4	3	1	0	1	0	1	1	0	0	0													3	5	6	1	5	5	5	2	2	2	3	3	3	1	4	3	2	1	2	5
502	1	31	1	15	0	-2	4	3	2									0	1	1	1	0	0	0	1	0	1	0	0	3	3	6	4	5	6	7	4	2	2	2	2	3	4	4	4	3	1	5	4
503	2	26	1	16	4	-2	6	2	2									0	1	1	0	1	0	0	0	0	0	1	0	7	7	7	8	6	7	7	3	2	2	2	3	2	3	4	3	4	6	6	6
504	1	37	3	24	1	-1	3	3	2									0	0	0	0	0	0	0	0	0	0	0	1	1	2	2	0	6	5	3	4	3	3	3	3	4	2	4	2	3	1	2	2
505	2	30	1	20	3	4	5	2	1	1	1	0	1	1	0	1	0													4	4	5	3	5	7	7	4	3	3	3	3	3	2	2	2	3	4	6	7
506	2	30	1	22	0	-3	5	1	2									0	1	1	0	1	0	1	0	0	1	1	0	4	3	6	5	7	5	6	5	4	4	3	2	2	3	4	4	4	5	5	7
507	1	34	1	15	5	0	5	1	2									0	1	1	0	0	0	1	0	0	0	0	0	7	7	7	10	5	5	1	2	4	4	4	4	4	4	4	4	4	7	7	7
508	1	31	1	19	4	1	4	2	2									0	0	1	0	0	0	0	0	0	0	0	0	7	7	5	1	6	6	6	1	3	3	3	3	3	2	3	3	3	1	6	7
509	2	27	3	18	-4	5	3	5	1	1	1	0	0	0	0	0	0													1	1	1	1	6	7	6	4	2	2	4	4	3	2	3	2	1	1	1	1
510	2	33	1	15	5	-2	6	1	3									0	0	0	1	0	0	1	1	0	0	1	1	7	7	7	10	5	4	6	3	3	3	1	1	1	1	2	2	1	6	7	7
511	1	22	1	15	2	3	4	3	1	1	1	0	0	1	0	1	0													5	6	5	1	4	2	2	1	2	2	3	3	4	2	3	2	2	4	5	3
512	1	35	1	19	3	-2	4	2	2									0	1	1	1	0	0	0	0	0	1	0	0	2	3	4	0	7	5	5	4	3	3	4	3	3	4	4	4	4	1	4	1
513	2	29	1	21	3	-2	5	1	2									0	0	1	0	0	0	0	1	0	0	0	0	6	6	6	9	6	6	6	5	2	3	3	3	3	1	3	2	3	5	6	6
514	2	31	1	18	5	-4	5	1	2									0	0	1	0	0	0	1	0	0	1	1	0	4	6	6	4	7	6	6	6	2	2	2	2	2	2	3	3	3	3	6	7
515	2	27	1	19	4	2	4	3	1	1	1	0	0	0	0	0	0													4	4	6	3	7	6	6	7	2	2	2	2	2	3	3	3	3	4	5	3
516	1	30	3	16	-1	0	3	2	2									0	0	0	0	0	0	0	1	0	0	0	0	1	1	1	1	7	7	7	6	3	4	4	4	4	4	4	4	4	1	1	2
517	1	38	1	12	5	-2	6	1	2									0	0	1	0	0	0	0	0	0	0	0	0	5	5	6	0	6	4	3	6	4	4	4	4	4	4	4	4	4	2	6	7
518	2	27	1	15	4	-4	5	1	2									0	1	1	0	0	0	0	0	0	0	0	0	6	5	3	7	6	6	7	2	2	3	2	2	1	4	3	2	4	6	6	7
519	1	32	5	17	-5	5	1	5	1	1	1	0	1	1	0	1	0													1	1	1	0	6	7	7	3	4	4	4	4	4	2	3	3	2	1	1	1
520	2	33	1	16	4	-2	5	1	2									0	1	1	0	1	0	0	0	0	0	0	0	6	6	6	9	5	5	5	5	3	3	3	3	3	3	3	3	3	6	6	6
521	1	31	1	16	0	-2	5	1	2									0	1	1	0	0	0	0	1	0	0	0	0	5	5	5	7	4	4	5	3	1	2	3	3	2	2	3	2	2	2	6	6
522	1	36	1	17	3	5	5	2	3									0	0	0	1	0	0	0	1	0	0	0	0	4	5	5	4	7	6	6	4	3	3	3	3	3	3	3	3	3	5	4	4
523	1	32	1	21	-2	2	4	3	2									0	1	1	0	0	0	0	1	0	1	0	0	3	3	3	0	6	7	7	3	3	3	3	3	2	1	3	2	3	1	1	2
524	1	33	1	15	1	0	3	1	2									0	0	0	0	0	0	0	0	0	1	1	0	1	2	1	0	7	7	7	4	4	4	4	4	4	4	4	4	4	1	1	1
525	2	32	1	16	3	1	6	1	2									0	1	1	0	0	0	1	0	0	1	0	0	6	6	6	8	5	5	3	4	3	3	3	3	3	2	3	2	2	5	6	5
526	1	38	2	23	-2	4	1	4	1	0	1	0	1	1	0	0	0													1	1	1	2	6	6	5	3	3	3	4	3	3	2	2	2	2	1	1	1
527	1	35	3	18	-3	-3	3	1	2									0	0	1	0	0	1	0	0	0	0	0	0	1	1	1	1	6	6	4	3	4	4	3	3	3	3	3	2	3	1	1	1
528	1	39	1	19	3	0	3	1	2									1	1	1	0	0	0	1	1	0	1	0	0	5	4	5	9	5	5	4	2	3	3	3	3	3	2	2	2	2	6	6	7
529	1	38	2	16	1	2	1	4	1	1	1	0	1	0	0	1	0													1	1	1	0	7	6	6	5	4	4	4	4	4	3	4	3	3	1	1	1
530	1	36	1	16	3	-3	5	1	3									0	0	0	0	1	0	1	0	0	0	0	0	7	7	7	6	6	5	4	4	2	1	2	1	2	2	2	2	1	6	7	7
531	1	38	2	17	-4	5	1	5	1	1	1	0	1	0	0	1	0													1	1	1	2	7	7	7	2	4	4	4	4	4	1	1	1	1	1	1	1
532	1	36	1	17	-1	5	3	4	1	1	1	0	1	1	0	0	0													1	3	1	0	7	6	6	7	4	4	4	4	4	3	4	4	3	1	1	1
533	1	22	4	12	-5	4	1	3	1	1	1	1	1	1	0	1	0													1	1	1	0	7	6	5	1	4	4	4	4	3	3	3	3	3	1	1	1
534	1	33	1	15	5	-5	5	1	3									0	0	0	0	0	0	0	0	0	1	0	0	7	6	7	9	6	5	6	4	3	3	2	3	2	4	4	4	3	5	7	7
535	1	30	1	17	5	0	5	1	2									0	1	1	1	0	0	1	1	0	1	1	0	7	7	7	8	7	7	7	7	4	4	4	4	4	4	4	4	4	6	6	7
536	1	38	1	15	4	2	5	1	3									0	0	1	1	0	0	0	0	0	1	0	0	5	5	7	9	5	6	2	1	4	4	2	3	2	2	3	3	2	4	6	6
537	1	38	1	24	4	4	4	3	2									0	1	0	1	0	0	0	0	0	1	0	0	4	4	4	4	7	7	3	5	3	3	3	3	4	2	3	2	2	3	3	5
538	1	24	5	17	-5	2	1	4	1	0	1	1	1	0	0	0	0													1	1	1	0	7	5	6	4	4	4	4	4	4	1	3	1	1	7	1	1
539	1	36	1	13	-2	3	4	2	2									0	1	0	1	0	0	0	1	0	0	0	0	6	6	3	6	7	7	7	7	4	4	2	2	2	3	3	3	3	2	3	1
540	1	22	1	15	1	-1	5	1	2									0	0	1	1	0	0	0	1	0	0	0	0	6	6	7	10	6	6	6	2	3	3	3	2	2	3	3	3	3	5	7	6
541	1	35	3	16	0	2	2	3	1	0	1	0	1	1	0	0	0													2	2	5	0	5	2	4	3	3	3	3	3	3	2	3	2	3	1	2	1
542	1	35	1	17	1	-2	4	2	3									1	1	1	0	0	0	0	1	1	1	0	0	5	5	4	2	6	7	6	5	3	3	3	3	4	3	3	3	3	3	5	4
543	1	36	4	20	-4	4	1	5	1	0	1	0	1	1	0	0	0													1	1	1	0	6	5	5	4	3	3	3	3	3	1	3	2	1	1	1	1
544	1	38	1	19	3	5	5	2	2									0	1	0	0	0	0	0	1	0	0	0	0	5	5	4	0	7	7	7	6	4	4	4	4	4	4	4	4	4	2	5	5
545	1	33	2	18	-4	4	1	4	1	0	1	0	1	1	0	0	0													1	1	1	1	6	5	4	4	4	4	4	4	4	2	3	2	2	1	1	1
546	2	32	1	14	4	1	4	2	2									0	1	1	0	0	0	0	1	0	0	0	0	3	2	4	2	6	6	7	5	3	3	3	3	3	3	2	2	2	4	3	4
[truncated: 20 more columns]

## Sheet: Value_labels
Variable	Definition/value labels (as applicable)	Reference
Respondent	(Running number)
Gender	1, Woman; 2, Man
Age	Age in years
Q1_Diet	1, Omnivore; 2, Pescetarian; 3, Flexitarian; 4, Vegetarian; 5, Vegan
Q2_EduYears	Education in years
Q3_HToneMeat	-5, Extremely negative; -4; -3; -2; -1; 0; 1; 2; 3; 4; 5, Extremely positive
Q4_HToneMa	-5, Extremely negative; -4; -3; -2; -1; 0; 1; 2; 3; 4; 5, Extremely positive
Q5_1_MeatFreq	1, Never or rarely; 2, 1-3 times per month; 3, 1-3 times per week; 4, 4-6 times per week; 5, Daily; 6, More than once per day
Q5_2_MaFreq	1, Never or rarely; 2, 1-3 times per month; 3, 1-3 times per week; 4, 4-6 times per week; 5, Daily; 6, More than once per day
Q6_MaConsumption	1, Yes, on a regular basis; 2, I have sampled meat alternatives, but do not eat them on a regular basis; 3, No
Q7A_1_ReasonEatMa	0, Not selected; 1, Selected
Q7A_2_ReasonEatMa	0, Not selected; 1, Selected
Q7A_3_ReasonEatMa	0, Not selected; 1, Selected
Q7A_4_ReasonEatMa	0, Not selected; 1, Selected
Q7A_5_ReasonEatMa	0, Not selected; 1, Selected
Q7A_6_ReasonEatMa	0, Not selected; 1, Selected
Q7A_7_ReasonEatMa	0, Not selected; 1, Selected
Q7A_8_ReasonEatMa	0, Not selected; 1, Selected
Q7B_1_ReasonNotEatMa	0, Not selected; 1, Selected
Q7B_2_ReasonNotEatMa	0, Not selected; 1, Selected
Q7B_3_ReasonNotEatMa	0, Not selected; 1, Selected
Q7B_4_ReasonNotEatMa	0, Not selected; 1, Selected
Q7B_5_ReasonNotEatMa	0, Not selected; 1, Selected
Q7B_6_ReasonNotEatMa	0, Not selected; 1, Selected
Q7B_7_ReasonNotEatMa	0, Not selected; 1, Selected
Q7B_8_ReasonNotEatMa	0, Not selected; 1, Selected
Q7B_9_ReasonNotEatMa	0, Not selected; 1, Selected
Q7B_10_ReasonNotEatMa	0, Not selected; 1, Selected
Q7B_11_ReasonNotEatMa	0, Not selected; 1, Selected
Q7B_12_ReasonNotEatMa	0, Not selected; 1, Selected
Q8_1weekday	1, Not important at all; 2; 3; 4; 5; 6; 7, Very important
Q8_2weekend	1, Not important at all; 2; 3; 4; 5; 6; 7, Very important
Q8_3restaurant	1, Not important at all; 2; 3; 4; 5; 6; 7, Very important
Q9_DiffVegMealForGuests	0, Very easy; 1; 2; 3; 4; 5; 6; 7; 8; 9; 10, Very difficult
Q10_1_HealthCons	1, Do not agree at all; 2; 3; 4; 5; 6; 7, Totally agree
Q10_2_HealthCons	1, Do not agree at all; 2; 3; 4; 5; 6; 7, Totally agree
Q10_3_HealthCons	1, Do not agree at all; 2; 3; 4; 5; 6; 7, Totally agree
Q10_4_HealthCons	1, Do not agree at all; 2; 3; 4; 5; 6; 7, Totally agree
Q11_1_EcolW	1, Not at all important; 2, A little important; 3, Moderately important; 4, Very important
Q11_2_EcolW	1, Not at all important; 2, A little important; 3, Moderately important; 4, Very important
Q11_3_EcolW	1, Not at all important; 2, A little important; 3, Moderately important; 4, Very important
Q11_4_EcolW	1, Not at all important; 2, A little important; 3, Moderately important; 4, Very important
Q11_5_EcolW	1, Not at all important; 2, A little important; 3, Moderately important; 4, Very important
Q12_1_NatCont	1, Not at all important; 2, A little important; 3, Moderately important; 4, Very important
Q12_2_NatCont	1, Not at all important; 2, A little important; 3, Moderately important; 4, Very important
Q12_3_NatCont	1, Not at all important; 2, A little important; 3, Moderately important; 4, Very important
Q12_4_NatCont	1, Not at all important; 2, A little important; 3, Moderately important; 4, Very important
Q13_1_MCS	1, Strongly disagree; 2; 3; 4, Neither agree nor disagree; 5; 6; 7, Strongly agree
Q13_2_MCS	1, Strongly disagree; 2; 3; 4, Neither agree nor disagree; 5; 6; 7, Strongly agree
Q13_3_MCS	1, Strongly disagree; 2; 3; 4, Neither agree nor disagree; 5; 6; 7, Strongly agree
Q13_4_MCS	1, Strongly disagree; 2; 3; 4, Neither agree nor disagree; 5; 6; 7, Strongly agree
Q13_5_MCS	1, Strongly disagree; 2; 3; 4, Neither agree nor disagree; 5; 6; 7, Strongly agree
Q13_6_MCS	1, Strongly disagree; 2; 3; 4, Neither agree nor disagree; 5; 6; 7, Strongly agree
Q13_7_MCS	1, Strongly disagree; 2; 3; 4, Neither agree nor disagree; 5; 6; 7, Strongly agree
Q14_1_FNS	1, Strongly disagree; 2; 3; 4, Neither agree nor disagree; 5; 6; 7, Strongly agree
Q14_2_FNS	1, Strongly disagree; 2; 3; 4, Neither agree nor disagree; 5; 6; 7, Strongly agree
Q14_3_FNS	1, Strongly disagree; 2; 3; 4, Neither agree nor disagree; 5; 6; 7, Strongly agree
Q14_4_FNS	1, Strongly disagree; 2; 3; 4, Neither agree nor disagree; 5; 6; 7, Strongly agree
Q14_5_FNS	1, Strongly disagree; 2; 3; 4, Neither agree nor disagree; 5; 6; 7, Strongly agree
Q14_6_FNS	1, Strongly disagree; 2; 3; 4, Neither agree nor disagree; 5; 6; 7, Strongly agree
Q14_7_FNS	1, Strongly disagree; 2; 3; 4, Neither agree nor disagree; 5; 6; 7, Strongly agree
Q14_8_FNS	1, Strongly disagree; 2; 3; 4, Neither agree nor disagree; 5; 6; 7, Strongly agree
Q14_9_FNS	1, Strongly disagree; 2; 3; 4, Neither agree nor disagree; 5; 6; 7, Strongly agree
Q14_10_FNS	1, Strongly disagree; 2; 3; 4, Neither agree nor disagree; 5; 6; 7, Strongly agree
ConsSegment	Consumer segment: 1, MeatPos; 2, MeatPref; 3, BothPos; 4, NoPos; 5, VegePref; 6, VegePos
DietRelHealthConcScore	Diet Related Health Consciousness scale (Potential range: 1-7)	Dohle, S.; Hartmann, C.; Keller, C. Physical Activity as a Moderator of the Association between Emotional Eating and BMI: Evidence from the Swiss Food Panel. Psychol. Health 2014, 29, 1062–1080, doi:10.1080/08870446.2014.909042.
EcolWelfareScore	Ecological Welfare scale (Potential range: 1-4)	Lindeman, M.; Väänänen, M. Measurement of Ethical Food Choice Motives. Appetite 2000, 34, 55–59, doi:10.1006/appe.1999.0293.
NaturalContentScore	Natural Content scale (Potential range: 1-4)	Steptoe, A.; Pollard, T.M.; Wardle, J. Development of a Measure of the Motives Underlying the Selection of Food: The Food Choice Questionnaire. Appetite 1995, 25, 267–284, doi:10.1006/appe.1995.0061.
MCS	Meat Commitment Scale scale (Potential range: 1-7)	Piazza, J.; Ruby, M.B.; Loughnan, S.; Luong, M.; Kulik, J.; Watkins, H.M.; Seigerman, M. Rationalizing Meat Consumption. The 4Ns. Appetite 2015, 91, 114–128, doi:10.1016/j.appet.2015.04.011.
FNS	Food Neophobia Scale (Potential range: 10-70)	Pliner, P.; Hobden, K. Development of a Scale to Measure the Trait of Food Neophobia in Humans. Appetite 1992, 19, 105–120, doi:10.1016/0195-6663(92)90014-W.
